# Supplementary material for: The GAR domain integrates functions that are necessary for the proper localization of fibrillarin (FBL) inside eukaryotic cells
Source: PeerJ. 2020 Apr 28;8:e9029. doi: 10.7717/peerj.9029 (PMC7194090; doi:10.7717/peerj.9029)
Supplement: Supplemental Information 11 — Cell viability of the yeasts expressing GPD-FBL, GPD-ΔGAR, GPD-GAR, GPD-NOP1 or the empty vector p416-GPD after growing on YPD plates. Colony forming units (CFUs) were counted for each yeast strain. Yeast survival was estimated as the ratio of the cells on the glucose medium to the ratio of the cells on the galactose medium (CFU D/CFU GAL). The comparison was performed using the Mann–Whitney test. [file peerj-08-9029-s011.csv]

GPD	FBL	dGAR	GAR	NOP1
0	34	0	0	95
	67			96
	19			80
	11			91
	67			81
	14
	24
	27
