# Supplementary material for: The GAR domain integrates functions that are necessary for the proper localization of fibrillarin (FBL) inside eukaryotic cells
Source: PeerJ. 2020 Apr 28;8:e9029. doi: 10.7717/peerj.9029 (PMC7194090; doi:10.7717/peerj.9029)
Supplement: Supplemental Information 12 — ATP depletion decreased the accumulation of GAR-EGFP in the nucleus, revealing the energy-dependent nature of the nuclear import of this protein. EGFP was used as a negative control, and NLS from the T antigen of the SV40 virus fuzed with EGFP (NLSSV40-EGFP) was used as a positive control. Box plots show the Fnuc/Fcys ratios. Horizontal lines represent the median. n.s, not significant; *p < 0.05; **p < 0.001 (Mann–Whitney test, n > 50). Bars, 5 µm. [file peerj-08-9029-s012.csv]

EGFP	EGFP-ATPdepl	NLSSV40-EGFP	NLSSV40-EGFP-ATPdepl	GAR-EGFP	GAR-EGFP-ATPdepl
1,033601	1,17549	3,31755	1,355718	3,692738	5,982871
1,128539	1,27312	3,476386	1,41744	4,320885	5,386281
1,100945	1,27561	2,730847	1,605686	6,169148	4,652533
1,118876	1,340358	3,080182	1,410416	5,461382	6,47253
1,184812	1,189886	2,938292	1,300293	7,654719	6,962886
1,193139	1,247615	2,446653	1,427932	5,511881	5,078524
1,243746	1,139834	2,637275	1,239421	6,713383	4,474404
1,176407	1,086407	3,6084	1,271705	6,7984	5,389306
1,084025	1,161001	3,499565	1,238037	8,390277	6,887873
1,402322	1,174063	3,885163	1,359078	6,952055	3,660348
1,101719	1,21421	2,671674	1,297701	8,850126	5,286786
1,09205	1,078256	3,279988	1,362447	6,424139	7,336868
1,15787	1,198351	2,736469	1,61825	4,554791	5,26605
1,400322	1,204194	3,24709	1,443	5,271417	7,320627
1,136081	1,192536	3,501868	1,487238	5,757757	4,553786
1,077769	1,125839	2,896717	1,298624	6,595766	9,633751
1,379482	1,135979	3,238268	1,36513	5,801641	5,154737
1,116851	1,167476	3,230773	1,780651	6,376767	3,732493
1,127261	1,162698	3,03819	1,517437	5,350735	3,193221
1,190629	1,202447	2,880989	1,424856	5,987255	4,750787
1,122663	1,071879	2,436861	1,473298	5,499797	5,152808
1,146003	1,1681	3,177276	1,415573	6,562057	5,337701
1,092822	1,31343	3,370989	1,440754	4,938919	4,646393
1,135697	1,202375	2,788749	1,544731	8,091981	7,789308
1,084038	1,237178	3,499803	1,161323	9,023491	5,20424
1,382388	1,265971	3,332504	1,20005	9,527426	5,21695
1,537437	1,233388	3,936154	1,576271	8,620411	5,789043
1,042117	1,347963	3,37315	1,312804	6,351331	6,617939
1,135195	1,207164	3,14742	1,336013	6,028726	6,225882
1,235552	1,273484	3,176604	1,485752	7,077143	3,241733
1,3262	1,054805	2,998212	1,827391	8,31899	5,500566
1,130235	1,349545	3,180392	1,723595	7,565055	6,010059
1,289218	1,297687	2,920883	1,614865	6,557558	4,925942
1,12349	1,305076	2,764893	1,866624	6,905709	7,317187
1,046682	1,166334	3,093842	1,34421	5,876463	7,73828
1,207043	1,273037	2,598434	1,659239	6,785843	7,110766
1,287164	1,22829	3,959914	1,55425	9,794504	6,784155
1,151591	1,10795	3,444437	1,568261	6,112193	4,127473
1,262003	1,142333	4,008054	1,676789	5,67388	4,142528
1,095652	1,238339	3,893647	1,384942	6,61374	3,841731
1,065983	1,183088	2,626059	1,519133	4,941515	6,927629
1,163972	1,301536	3,450484	1,647404	7,926963	5,369951
1,213366	1,100011	2,731188	1,598257	5,508342	7,055109
1,075852	1,027743	3,148042	1,812009	8,631439	5,737475
1,175086	1,189726	3,20206	1,474153	5,123824	7,136204
1,491725	1,119319	3,871393	1,567789	7,595951	6,297714
1,284326	1,066546	3,781295	1,636137	5,129781	5,655061
1,134732	1,177038	3,742943	1,252575	5,372147	3,360024
1,134685	1,208708	3,298307	1,594918	5,709213	3,267782
1,159189	1,382425	2,975394	1,458887	6,931666	3,804442
1,21094	1,16534	3,28072	1,49552	5,315294	5,712622
1,082283	1,233829	3,016827	1,500456	3,462288	5,026681
1,294612	1,145608	2,518815	1,462881	4,929339	4,428781
1,207909	1,261518	3,452037	1,439123	3,374288	4,45284
1,103836	1,214225	3,353282	1,473862	4,963107	5,117923
1,130383	1,054001	3,320712	1,421567	7,172032	3,118066
1,282303	1,251963	2,305092	1,592547	7,819205	4,995609
1,080328		3,534021	1,390134	5,816759	4,85075
		3,201742	1,417555	7,432643
		3,481844	1,345724	4,395105
		3,232445		5,777799
				4,861625
				6,979406
				3,883739
