# Supplementary material for: The GAR domain integrates functions that are necessary for the proper localization of fibrillarin (FBL) inside eukaryotic cells
Source: PeerJ. 2020 Apr 28;8:e9029. doi: 10.7717/peerj.9029 (PMC7194090; doi:10.7717/peerj.9029)
Supplement: Supplemental Information 13 — Recovery curves of FRAP experiments with FBL-EGFP, ΔGAR-EGFP and GAR-EGFP (HeLa cells). The FRAP curve represents an average of ~15 cells. [file peerj-08-9029-s013.csv]

dGAR	�1		�2		�3		�4		�5		�6		�7		�8		�9		�10		�11
	0	1	0	1	0	1	0	1	0	1	0	1	0	1	0	1	0	1	0	1	0	1
	1	0,1422	1	0,2311	1	0,2107	1	0,2204	1	0,1214	1	0,1249	1	0,1428	1	0,1582	1	0,1165	1	0,0633	1	0,2908
	2	0,1857	2	0,2833	2	0,2575	2	0,2837	2	0,1572	2	0,1685	2	0,1818	2	0,2003	2	0,1481	2	0,1011	2	0,3523
	3	0,2203	3	0,3095	3	0,2932	3	0,3015	3	0,1805	3	0,1791	3	0,218	3	0,214	3	0,174	3	0,1223	3	0,3843
	4	0,2459	4	0,3255	4	0,3186	4	0,3379	4	0,2011	4	0,1965	4	0,2384	4	0,2348	4	0,188	4	0,1385	4	0,3944
	5	0,2544	5	0,3347	5	0,3353	5	0,3495	5	0,2184	5	0,2147	5	0,2756	5	0,2458	5	0,2052	5	0,1428	5	0,4257
	6	0,2669	6	0,3538	6	0,3478	6	0,3557	6	0,2242	6	0,2301	6	0,2759	6	0,2616	6	0,2178	6	0,1645	6	0,4204
	7	0,2875	7	0,3666	7	0,3672	7	0,3597	7	0,2396	7	0,2312	7	0,2936	7	0,2708	7	0,2244	7	0,1818	7	0,4407
	8	0,2903	8	0,3845	8	0,3774	8	0,3745	8	0,2402	8	0,247	8	0,2993	8	0,2835	8	0,249	8	0,1986	8	0,4555
	9	0,3169	9	0,3927	9	0,3924	9	0,3831	9	0,2562	9	0,2563	9	0,3204	9	0,2938	9	0,2509	9	0,2092	9	0,4687
	10	0,3118	10	0,4098	10	0,405	10	0,3849	10	0,2611	10	0,264	10	0,3367	10	0,2951	10	0,2678	10	0,2203	10	0,475
	11	0,3287	11	0,4074	11	0,4109	11	0,3927	11	0,2829	11	0,2707	11	0,3389	11	0,308	11	0,2708	11	0,2405	11	0,4807
	12	0,3533	12	0,4133	12	0,4271	12	0,4088	12	0,2848	12	0,288	12	0,3365	12	0,313	12	0,2823	12	0,2345	12	0,5022
	13	0,347	13	0,4233	13	0,4252	13	0,4092	13	0,2897	13	0,2845	13	0,3508	13	0,3253	13	0,2881	13	0,2483	13	0,5032
	14	0,3667	14	0,4376	14	0,4234	14	0,4222	14	0,305	14	0,284	14	0,358	14	0,3267	14	0,3018	14	0,2455	14	0,506
	15	0,3718	15	0,4389	15	0,4425	15	0,4102	15	0,3035	15	0,296	15	0,3676	15	0,3439	15	0,3018	15	0,2503	15	0,4999
	16	0,3696	16	0,4543	16	0,4561	16	0,4376	16	0,3023	16	0,3087	16	0,3723	16	0,3414	16	0,3089	16	0,2682	16	0,5005
	17	0,3788	17	0,4553	17	0,4456	17	0,4327	17	0,3104	17	0,3133	17	0,3822	17	0,3463	17	0,3078	17	0,2894	17	0,5248
	18	0,3904	18	0,4705	18	0,4515	18	0,4473	18	0,3057	18	0,3182	18	0,3766	18	0,354	18	0,3201	18	0,2884	18	0,5118
	19	0,382	19	0,4797	19	0,4718	19	0,4353	19	0,3314	19	0,3212	19	0,3888	19	0,3559	19	0,3286	19	0,2904	19	0,5357
	20	0,4088	20	0,4919	20	0,46	20	0,4472	20	0,3232	20	0,3383	20	0,4014	20	0,3712	20	0,3412	20	0,3072	20	0,5449
	21	0,4078	21	0,4854	21	0,4762	21	0,4585	21	0,3411	21	0,3324	21	0,4063	21	0,3719	21	0,3522	21	0,3073	21	0,5367
	22	0,4189	22	0,4928	22	0,4707	22	0,4392	22	0,329	22	0,3487	22	0,4051	22	0,3745	22	0,3459	22	0,3221	22	0,5421
	23	0,4154	23	0,5005	23	0,4738	23	0,4587	23	0,3508	23	0,3426	23	0,4126	23	0,3791	23	0,3617	23	0,3164	23	0,5282
	24	0,4071	24	0,5083	24	0,4824	24	0,4657	24	0,3496	24	0,3453	24	0,4169	24	0,3725	24	0,3493	24	0,3239	24	0,5361
	25	0,4447	25	0,5059	25	0,4788	25	0,4652	25	0,338	25	0,3533	25	0,4269	25	0,3883	25	0,3679	25	0,3372	25	0,5521
	26	0,4427	26	0,5191	26	0,4767	26	0,4735	26	0,3439	26	0,3478	26	0,4311	26	0,3913	26	0,3638	26	0,33	26	0,5674
	27	0,4423	27	0,5243	27	0,4877	27	0,4799	27	0,364	27	0,3684	27	0,435	27	0,4042	27	0,3734	27	0,3498	27	0,5689
	28	0,4509	28	0,5318	28	0,4861	28	0,4755	28	0,3674	28	0,3616	28	0,431	28	0,3987	28	0,3729	28	0,3485	28	0,5548
	29	0,4736	29	0,5482	29	0,5087	29	0,4841	29	0,3619	29	0,3695	29	0,4407	29	0,3976	29	0,379	29	0,3593	29	0,5863
	30	0,4736	30	0,5468	30	0,5088	30	0,4985	30	0,3634	30	0,3769	30	0,4366	30	0,3987	30	0,4041	30	0,3599	30	0,5677
	31	0,4673	31	0,5381	31	0,5132	31	0,4852	31	0,3617	31	0,3646	31	0,438	31	0,4193	31	0,396	31	0,3685	31	0,577
	32	0,4596	32	0,5438	32	0,5181	32	0,4867	32	0,3496	32	0,3832	32	0,4516	32	0,4148	32	0,4048	32	0,3531	32	0,5768
	33	0,4779	33	0,5497	33	0,5088	33	0,4931	33	0,3692	33	0,3889	33	0,4525	33	0,4204	33	0,3926	33	0,3811	33	0,5823
	34	0,4857	34	0,5614	34	0,5208	34	0,4901	34	0,3753	34	0,3791	34	0,4748	34	0,4245	34	0,4192	34	0,3796	34	0,5746
	35	0,4839	35	0,5693	35	0,5283	35	0,5066	35	0,3761	35	0,3883	35	0,4634	35	0,4246	35	0,3878	35	0,384	35	0,576
	36	0,4873	36	0,5584	36	0,5273	36	0,5029	36	0,3859	36	0,3866	36	0,4634	36	0,4165	36	0,4192	36	0,3911	36	0,6044
	37	0,4887	37	0,5691	37	0,5186	37	0,4932	37	0,388	37	0,3985	37	0,4629	37	0,4255	37	0,4127	37	0,3993	37	0,5934
	38	0,4974	38	0,5684	38	0,5332	38	0,493	38	0,3759	38	0,4015	38	0,4646	38	0,431	38	0,4077	38	0,3955	38	0,6067
	39	0,4986	39	0,579	39	0,5329	39	0,5071	39	0,3978	39	0,3957	39	0,4743	39	0,4395	39	0,4003	39	0,3996	39	0,6048
	40	0,51	40	0,5812	40	0,5456	40	0,5164	40	0,3899	40	0,4013	40	0,4757	40	0,4403	40	0,4087	40	0,4158	40	0,597
	41	0,5088	41	0,5859	41	0,5371	41	0,5128	41	0,3923	41	0,3939	41	0,4823	41	0,4473	41	0,4153	41	0,4246	41	0,57
	42	0,5317	42	0,5838	42	0,5424	42	0,5301	42	0,4015	42	0,4028	42	0,481	42	0,4475	42	0,412	42	0,4204	42	0,6271
	43	0,5257	43	0,6047	43	0,5461	43	0,5132	43	0,4187	43	0,4003	43	0,4732	43	0,4427	43	0,4224	43	0,4203	43	0,6089
	44	0,5147	44	0,6027	44	0,5455	44	0,5316	44	0,4083	44	0,4084	44	0,481	44	0,4553	44	0,4244	44	0,4332	44	0,5813
	45	0,5212	45	0,6002	45	0,5535	45	0,5175	45	0,4094	45	0,4077	45	0,4911	45	0,4551	45	0,4185	45	0,429	45	0,6125
	46	0,5236	46	0,5961	46	0,549	46	0,5429	46	0,4128	46	0,41	46	0,4924	46	0,4567	46	0,4388	46	0,4153	46	0,613
	47	0,5276	47	0,5987	47	0,5492	47	0,5292	47	0,4243	47	0,4121	47	0,5043	47	0,4597	47	0,4401	47	0,4533	47	0,6259
	48	0,5332	48	0,595	48	0,5632	48	0,5263	48	0,4248	48	0,4146	48	0,4753	48	0,4524	48	0,4455	48	0,4283	48	0,5916
	49	0,5362	49	0,6039	49	0,5513	49	0,5273	49	0,4157	49	0,4222	49	0,4951	49	0,4642	49	0,4272	49	0,449	49	0,6092
	50	0,5435	50	0,6042	50	0,5599	50	0,5398	50	0,4174	50	0,4217	50	0,5068	50	0,4628	50	0,4606	50	0,4533	50	0,617
	51	0,5433	51	0,6038	51	0,5497	51	0,5456	51	0,4246	51	0,431	51	0,5052	51	0,4659	51	0,452	51	0,4367	51	0,614
	52	0,5429	52	0,6131	52	0,5691	52	0,5381	52	0,4309	52	0,4296	52	0,5043	52	0,4713	52	0,4573	52	0,4278	52	0,6023
	53	0,5499	53	0,6134	53	0,5681	53	0,5547	53	0,4283	53	0,4291	53	0,511	53	0,4716	53	0,4553	53	0,463	53	0,6237
	54	0,5586	54	0,6099	54	0,5741	54	0,549	54	0,4352	54	0,4349	54	0,5039	54	0,4779	54	0,4784	54	0,4541	54	0,6167
	55	0,5625	55	0,6131	55	0,5784	55	0,547	55	0,4497	55	0,4444	55	0,5173	55	0,4766	55	0,4524	55	0,4518	55	0,6187
	56	0,5401	56	0,63	56	0,5738	56	0,5493	56	0,4279	56	0,4394	56	0,5071	56	0,479	56	0,4671	56	0,4688	56	0,6195
	57	0,5455	57	0,6278	57	0,5782	57	0,5503	57	0,4283	57	0,4416	57	0,5081	57	0,473	57	0,4642	57	0,5004	57	0,6246
	58	0,5743	58	0,6226	58	0,5709	58	0,5689	58	0,4269	58	0,4325	58	0,5058	58	0,4733	58	0,4712	58	0,4738	58	0,6217
	59	0,5748	59	0,6398	59	0,571	59	0,5583	59	0,445	59	0,446	59	0,5265	59	0,4833	59	0,4482	59	0,4866	59	0,6395
	60	0,5782	60	0,627	60	0,5886	60	0,5661	60	0,4448	60	0,4423	60	0,5193	60	0,4817	60	0,4717	60	0,4925	60	0,6363
	61	0,5575	61	0,6348	61	0,577	61	0,5527	61	0,4525	61	0,4468	61	0,5261	61	0,4883	61	0,4771	61	0,481	61	0,6233
	62	0,5726	62	0,6304	62	0,5833	62	0,5499	62	0,4329	62	0,4477	62	0,5255	62	0,4846	62	0,4626	62	0,4874	62	0,6284
	63	0,5815	63	0,6207	63	0,5713	63	0,5602	63	0,4553	63	0,4566	63	0,5246	63	0,483	63	0,4759	63	0,5024	63	0,6288
	64	0,5855	64	0,6321	64	0,5743	64	0,558	64	0,448	64	0,4503	64	0,5124	64	0,4787	64	0,4786	64	0,5082	64	0,6176
	65	0,6018	65	0,633	65	0,5816	65	0,5502	65	0,4654	65	0,4601	65	0,495	65	0,484	65	0,491	65	0,5112	65	0,6117
	66	0,5747	66	0,6452	66	0,5938	66	0,569	66	0,4498	66	0,4531	66	0,5349	66	0,4789	66	0,4916	66	0,5033	66	0,6389
	67	0,5976	67	0,6484	67	0,5847	67	0,5666	67	0,4465	67	0,4501	67	0,5389	67	0,4958	67	0,4986	67	0,5084	67	0,6318
	68	0,5846	68	0,6383	68	0,5908	68	0,5815	68	0,4565	68	0,4599	68	0,537	68	0,4953	68	0,4946	68	0,5144	68	0,6266
	69	0,5993	69	0,6409	69	0,5975	69	0,5563	69	0,4698	69	0,4645	69	0,5362	69	0,4964	69	0,4887	69	0,5204	69	0,6357
	70	0,5878	70	0,6476	70	0,5949	70	0,5665	70	0,4599	70	0,4516	70	0,5467	70	0,4942	70	0,4975	70	0,521	70	0,6383
	71	0,5829	71	0,6621	71	0,5863	71	0,5737	71	0,4661	71	0,4568	71	0,5404	71	0,4931	71	0,4899	71	0,5228	71	0,6156
	72	0,5924	72	0,6573	72	0,5809	72	0,5818	72	0,4669	72	0,473	72	0,5329	72	0,4983	72	0,4945	72	0,5313	72	0,6359
	73	0,6189	73	0,6488	73	0,6053	73	0,5647	73	0,4696	73	0,4707	73	0,5525	73	0,4939	73	0,5033	73	0,5362	73	0,6527
	74	0,5945	74	0,6516	74	0,5973	74	0,5703	74	0,4735	74	0,4567	74	0,5544	74	0,498	74	0,5315	74	0,5206	74	0,665
	75	0,598	75	0,6614	75	0,5945	75	0,5552	75	0,4738	75	0,4813	75	0,56	75	0,5023	75	0,5014	75	0,5169	75	0,6568
	76	0,6063	76	0,65	76	0,6128	76	0,5827	76	0,46	76	0,4706	76	0,5546	76	0,5037	76	0,5272	76	0,5233	76	0,6296
	77	0,6013	77	0,661	77	0,5884	77	0,5887	77	0,4771	77	0,4655	77	0,573	77	0,5086	77	0,5209	77	0,5351	77	0,6461
	78	0,6029	78	0,6606	78	0,6087	78	0,5693	78	0,4789	78	0,4649	78	0,5536	78	0,5075	78	0,5406	78	0,5288	78	0,6664
	79	0,6095	79	0,6666	79	0,5913	79	0,5845	79	0,471	79	0,4787	79	0,5752	79	0,5135	79	0,5073	79	0,5309	79	0,663
	80	0,6074	80	0,6437	80	0,6202	80	0,5761	80	0,4628	80	0,4714	80	0,5871	80	0,5122	80	0,5345	80	0,5207	80	0,6448
	81	0,6179	81	0,6881	81	0,6019	81	0,5851	81	0,4779	81	0,484	81	0,5835	81	0,5146	81	0,5061	81	0,5496	81	0,657
	82	0,6161	82	0,6692	82	0,6003	82	0,5766	82	0,4782	82	0,4828	82	0,5924	82	0,5187	82	0,5283	82	0,5628	82	0,6478
	83	0,6131	83	0,6766	83	0,6101	83	0,5895	83	0,4712	83	0,4996	83	0,571	83	0,5147	83	0,5333	83	0,5379	83	0,6549
	84	0,6406	84	0,6572	84	0,6153	84	0,6003	84	0,4847	84	0,4739	84	0,5923	84	0,5331	84	0,5183	84	0,5288	84	0,6645
	85	0,6293	85	0,6791	85	0,6117	85	0,5869	85	0,4709	85	0,483	85	0,6068	85	0,5273	85	0,526	85	0,5375	85	0,6693
	86	0,635	86	0,667	86	0,6138	86	0,591	86	0,5015	86	0,4857	86	0,5943	86	0,526	86	0,5304	86	0,5533	86	0,6683
	87	0,6321	87	0,6837	87	0,6179	87	0,591	87	0,4882	87	0,4929	87	0,604	87	0,5149	87	0,5051	87	0,5545	87	0,6555
	88	0,6295	88	0,6645	88	0,5944	88	0,5981	88	0,4683	88	0,4944	88	0,5996	88	0,5375	88	0,5218	88	0,5717	88	0,6527
	89	0,6442	89	0,6739	89	0,6009	89	0,5942	89	0,4945	89	0,5032	89	0,5942	89	0,5397	89	0,5315	89	0,5651	89	0,68
	90	0,6111	90	0,6646	90	0,6107	90	0,5968	90	0,4863	90	0,4789	90	0,5998	90	0,5337	90	0,5454	90	0,5634	90	0,6675
	91	0,636	91	0,6668	91	0,612	91	0,5916	91	0,4914	91	0,4957	91	0,6037	91	0,5425	91	0,5506	91	0,5737	91	0,675
	92	0,6144	92	0,6705	92	0,6168	92	0,5903	92	0,486	92	0,4885	92	0,5982	92	0,55	92	0,5589	92	0,5569	92	0,6739
	93	0,6416	93	0,6732	93	0,6174	93	0,6065	93	0,4854	93	0,4991	93	0,6094	93	0,5494	93	0,5448	93	0,5545	93	0,6534
	94	0,637	94	0,6876	94	0,6179	94	0,6061	94	0,4933	94	0,4858	94	0,586	94	0,5459	94	0,5541	94	0,5649	94	0,6869
	95	0,6275	95	0,678	95	0,6205	95	0,5961	95	0,4926	95	0,4926	95	0,6078	95	0,5417	95	0,5464	95	0,584	95	0,6672
	96	0,634	96	0,6691	96	0,6147	96	0,601	96	0,509	96	0,5103	96	0,5973	96	0,5516	96	0,5617	96	0,5858	96	0,6589
	97	0,6311	97	0,6946	97	0,6258	97	0,6034	97	0,4973	97	0,5062	97	0,5823	97	0,5599	97	0,5505	97	0,5688	97	0,672
	98	0,6468	98	0,669	98	0,628	98	0,6096	98	0,5006	98	0,5063	98	0,5938	98	0,5643	98	0,547	98	0,5671	98	0,6747
	99	0,6474	99	0,6894	99	0,6129	99	0,6014	99	0,4941	99	0,4953	99	0,5774	99	0,5555	99	0,5537	99	0,5893	99	0,6819
	100	0,6398	100	0,6728	100	0,6235	100	0,6221	100	0,4944	100	0,4908	100	0,5963	100	0,5575	100	0,544	100	0,5758	100	0,6653
	101	0,6436	101	0,6894	101	0,6259	101	0,6029	101	0,494	101	0,508	101	0,6083	101	0,5534	101	0,5461	101	0,5882	101	0,6992
	102	0,6387	102	0,6839	102	0,6225	102	0,6155	102	0,514	102	0,4913	102	0,6132	102	0,5588	102	0,5715	102	0,5544	102	0,679
	103	0,6463	103	0,6924	103	0,6263	103	0,6117	103	0,5004	103	0,4922	103	0,6106	103	0,5748	103	0,5794	103	0,5714	103	0,6803
	104	0,6572	104	0,6931	104	0,6147	104	0,6143	104	0,5027	104	0,497	104	0,5884	104	0,5595	104	0,5716	104	0,5473	104	0,6926
	105	0,6255	105	0,6761	105	0,6355	105	0,6082	105	0,5276	105	0,5074	105	0,6059	105	0,5673	105	0,5901	105	0,5793	105	0,6658
	106	0,6477	106	0,6968	106	0,606	106	0,6129	106	0,5145	106	0,5118	106	0,5992	106	0,5595	106	0,5954	106	0,5852	106	0,6802
	107	0,6604	107	0,693	107	0,6252	107	0,6057	107	0,5137	107	0,5073	107	0,6282	107	0,5553	107	0,5921	107	0,5822	107	0,6827
	108	0,6727	108	0,6704	108	0,6311	108	0,6155	108	0,5058	108	0,4932	108	0,6267	108	0,5665	108	0,5928	108	0,6086	108	0,6989
	109	0,6716	109	0,6783	109	0,6335	109	0,5913	109	0,512	109	0,5111	109	0,6143	109	0,573	109	0,5793	109	0,5748	109	0,6932
	110	0,6503	110	0,6891	110	0,6315	110	0,6091	110	0,5174	110	0,5038	110	0,6216	110	0,5609	110	0,6111	110	0,5733	110	0,6724
	111	0,6676	111	0,703	111	0,6263	111	0,6093	111	0,5192	111	0,5195	111	0,6116	111	0,5676	111	0,5778	111	0,6006	111	0,6855
	112	0,6567	112	0,6775	112	0,6313	112	0,6086	112	0,5064	112	0,5161	112	0,6205	112	0,5745	112	0,5977	112	0,5877	112	0,6848
	113	0,6628	113	0,6867	113	0,6405	113	0,6307	113	0,5004	113	0,5083	113	0,6329	113	0,5707	113	0,5956	113	0,5906	113	0,6787
	114	0,6743	114	0,6836	114	0,6295	114	0,623	114	0,5047	114	0,5119	114	0,6308	114	0,5736	114	0,5999	114	0,5806	114	0,6801
	115	0,649	115	0,6942	115	0,6406	115	0,6183	115	0,4948	115	0,5176	115	0,633	115	0,5733	115	0,5853	115	0,5948	115	0,6909
	116	0,6559	116	0,6867	116	0,6496	116	0,627	116	0,5235	116	0,5156	116	0,6155	116	0,589	116	0,5854	116	0,6088	116	0,7109
	117	0,6762	117	0,7037	117	0,6377	117	0,612	117	0,5048	117	0,5342	117	0,6172	117	0,5887	117	0,5833	117	0,6057	117	0,7008
	118	0,6662	118	0,7029	118	0,6496	118	0,6286	118	0,5029	118	0,5107	118	0,6273	118	0,5805	118	0,6017	118	0,598	118	0,7165
	119	0,6672	119	0,699	119	0,6305	119	0,6373	119	0,507	119	0,5082	119	0,6334	119	0,5896	119	0,6021	119	0,6119	119	0,6936
	120	0,6554	120	0,6916	120	0,6327	120	0,6166	120	0,5059	120	0,5057	120	0,6322	120	0,5759	120	0,6084	120	0,5966	120	0,6908
	121	0,6749	121	0,7075	121	0,6268	121	0,6124	121	0,5083	121	0,5237	121	0,6175	121	0,5903	121	0,5995	121	0,594	121	0,6948
	122	0,6629	122	0,71	122	0,6336	122	0,6178	122	0,4997	122	0,5224	122	0,6286	122	0,5839	122	0,5887	122	0,6176	122	0,6986
	123	0,6691	123	0,6946	123	0,6275	123	0,6091	123	0,516	123	0,5216	123	0,6277	123	0,5817	123	0,6172	123	0,6266	123	0,6764
	124	0,6568	124	0,6966	124	0,6445	124	0,615	124	0,5139	124	0,5112	124	0,6352	124	0,6022	124	0,6046	124	0,6029	124	0,7047
	125	0,6855	125	0,7126	125	0,6489	125	0,6341	125	0,5024	125	0,5179	125	0,6408	125	0,5943	125	0,6318	125	0,6239	125	0,6903
	126	0,6835	126	0,7054	126	0,6434	126	0,6209	126	0,4966	126	0,5279	126	0,6375	126	0,6	126	0,6384	126	0,6164	126	0,695
	127	0,6817	127	0,6922	127	0,6532	127	0,6259	127	0,493	127	0,5285	127	0,6412	127	0,5919	127	0,6061	127	0,6185	127	0,6798
	128	0,6863	128	0,7122	128	0,6436	128	0,6299	128	0,4998	128	0,5117	128	0,6316	128	0,5891	128	0,6323	128	0,6075	128	0,7129
	129	0,6839	129	0,7152	129	0,6368	129	0,614	129	0,4997	129	0,509	129	0,6286	129	0,5939	129	0,6248	129	0,6212	129	0,691
	130	0,6929	130	0,6944	130	0,6417	130	0,623	130	0,5178	130	0,525	130	0,6641	130	0,5922	130	0,6316	130	0,6266	130	0,6959
	131	0,6727	131	0,7057	131	0,6495	131	0,6107	131	0,4946	131	0,5346	131	0,6473	131	0,5949	131	0,6197	131	0,6045	131	0,7103
	132	0,6797	132	0,7094	132	0,6545	132	0,613	132	0,5266	132	0,5209	132	0,6246	132	0,5991	132	0,6252	132	0,6328	132	0,6894
	133	0,6822	133	0,73	133	0,6456	133	0,6065	133	0,5169	133	0,5225	133	0,6446	133	0,5957	133	0,6195	133	0,6161	133	0,6873
	134	0,6739	134	0,7071	134	0,644	134	0,6127	134	0,513	134	0,5275	134	0,6257	134	0,5902	134	0,6233	134	0,6102	134	0,7099
	135	0,6814	135	0,716	135	0,6418	135	0,6059	135	0,5212	135	0,5292	135	0,6372	135	0,5945	135	0,6187	135	0,6079	135	0,7086
	136	0,6774	136	0,7027	136	0,6584	136	0,6256	136	0,5063	136	0,5311	136	0,651	136	0,6014	136	0,6256	136	0,6257	136	0,6988
	137	0,6881	137	0,7264	137	0,6558	137	0,606	137	0,5072	137	0,5322	137	0,6469	137	0,602	137	0,6255	137	0,6148	137	0,6984
	138	0,6864	138	0,7069	138	0,6489	138	0,6214	138	0,5022	138	0,5173	138	0,6372	138	0,6057	138	0,6384	138	0,637	138	0,6905
	139	0,6912	139	0,7239	139	0,6434	139	0,6115	139	0,5059	139	0,5256	139	0,6492	139	0,6049	139	0,635	139	0,614	139	0,7162
	140	0,6889	140	0,7243	140	0,652	140	0,6089	140	0,5155	140	0,5389	140	0,646	140	0,6058	140	0,6221	140	0,6409	140	0,6709
	141	0,6594	141	0,7279	141	0,6656	141	0,6094	141	0,5067	141	0,5271	141	0,6593	141	0,6087	141	0,6374	141	0,6309	141	0,6995
	142	0,6915	142	0,7084	142	0,6594	142	0,6296	142	0,5112	142	0,5337	142	0,653	142	0,5946	142	0,6157	142	0,6132	142	0,6861
	143	0,6873	143	0,7207	143	0,6639	143	0,6276	143	0,5179	143	0,5411	143	0,6437	143	0,6054	143	0,6201	143	0,6268	143	0,7019
	144	0,6942	144	0,7257	144	0,652	144	0,626	144	0,5264	144	0,5399	144	0,6468	144	0,6065	144	0,6297	144	0,6363	144	0,6898
	145	0,6837	145	0,7195	145	0,6673	145	0,6393	145	0,5179	145	0,532	145	0,6571	145	0,6144	145	0,6594	145	0,6264	145	0,6878
	146	0,674	146	0,73	146	0,6513	146	0,6418	146	0,5321	146	0,535	146	0,6572	146	0,6013	146	0,6367	146	0,636	146	0,7063
	147	0,6872	147	0,7278	147	0,6509	147	0,6299	147	0,53	147	0,5393	147	0,6439	147	0,6047	147	0,6192	147	0,6098	147	0,6993
	148	0,6848	148	0,7095	148	0,6647	148	0,633	148	0,5138	148	0,5299	148	0,657	148	0,6135	148	0,6406	148	0,6382	148	0,7142
	149	0,6943	149	0,711	149	0,6505	149	0,6258	149	0,5191	149	0,5438	149	0,6564	149	0,6041	149	0,6338	149	0,6216	149	0,731
	150	0,6813	150	0,7103	150	0,6571	150	0,6377	150	0,5217	150	0,5376	150	0,6377	150	0,6059	150	0,6568	150	0,6322	150	0,7207
	151	0,6849	151	0,7203	151	0,6573	151	0,6346	151	0,53	151	0,54	151	0,6556	151	0,6051	151	0,6303	151	0,6101	151	0,6991
	152	0,707	152	0,7226	152	0,6531	152	0,6318	152	0,5152	152	0,5473	152	0,6597	152	0,6151	152	0,6353	152	0,6071	152	0,7108
	153	0,6987	153	0,7239	153	0,6501	153	0,6288	153	0,5232	153	0,5459	153	0,6621	153	0,5999	153	0,6359	153	0,6076	153	0,7091
	154	0,6818	154	0,7273	154	0,6491	154	0,6261	154	0,5377	154	0,5425	154	0,65	154	0,6216	154	0,6211	154	0,6342	154	0,7136
	155	0,6959	155	0,7112	155	0,6482	155	0,6408	155	0,5264	155	0,5559	155	0,6618	155	0,6035	155	0,6324	155	0,6228	155	0,7103
	156	0,6974	156	0,7114	156	0,6615	156	0,6384	156	0,5235	156	0,5457	156	0,6476	156	0,6222	156	0,6352	156	0,6188	156	0,7195
	157	0,6746	157	0,7162	157	0,6512	157	0,6317	157	0,5312	157	0,5276	157	0,6485	157	0,6137	157	0,639	157	0,6234	157	0,7205
	158	0,6995	158	0,7222	158	0,658	158	0,628	158	0,5324	158	0,5416	158	0,6409	158	0,616	158	0,6444	158	0,6302	158	0,7206
	159	0,6949	159	0,7237	159	0,6638	159	0,6267	159	0,5254	159	0,5522	159	0,6475	159	0,6197	159	0,6395	159	0,6369	159	0,7281
	160	0,6832	160	0,7201	160	0,6643	160	0,6258	160	0,5285	160	0,5473	160	0,6593	160	0,6159	160	0,6483	160	0,6132	160	0,7217
	161	0,7012	161	0,7253	161	0,6648	161	0,6328	161	0,5169	161	0,5601	161	0,6487	161	0,624	161	0,6492	161	0,6191	161	0,7344
	162	0,7226	162	0,7234	162	0,6633	162	0,642	162	0,5521	162	0,5528	162	0,6542	162	0,6266	162	0,6388	162	0,6372	162	0,7181
	163	0,6898	163	0,7362	163	0,657	163	0,6379	163	0,5431	163	0,5551	163	0,6501	163	0,624	163	0,6079	163	0,636	163	0,7226
	164	0,6905	164	0,7311	164	0,6569	164	0,6318	164	0,5424	164	0,5419	164	0,6653	164	0,6114	164	0,6218	164	0,6325	164	0,708
	165	0,7091	165	0,7271	165	0,6576	165	0,6438	165	0,5417	165	0,548	165	0,6706	165	0,6168	165	0,6412	165	0,6281	165	0,7111
	166	0,7075	166	0,7256	166	0,6569	166	0,6459	166	0,5289	166	0,5543	166	0,6593	166	0,6118	166	0,6282	166	0,605	166	0,7426
	167	0,697	167	0,7408	167	0,6678	167	0,6576	167	0,5345	167	0,56	167	0,6902	167	0,6296	167	0,6346	167	0,6134	167	0,7433
	168	0,6819	168	0,7267	168	0,6515	168	0,6387	168	0,5449	168	0,5445	168	0,673	168	0,6219	168	0,6353	168	0,6362	168	0,708
	169	0,6999	169	0,7275	169	0,6543	169	0,6355	169	0,5249	169	0,5553	169	0,6555	169	0,622	169	0,629	169	0,6208	169	0,7352
	170	0,7114	170	0,73	170	0,6533	170	0,6461	170	0,5433	170	0,5683	170	0,6657	170	0,6327	170	0,6168	170	0,6224	170	0,727
	171	0,7035	171	0,74	171	0,6418	171	0,6359	171	0,5412	171	0,5727	171	0,6683	171	0,6356	171	0,6271	171	0,6159	171	0,7174
	172	0,6894	172	0,7229	172	0,6552	172	0,6425	172	0,5562	172	0,5446	172	0,6683	172	0,6263	172	0,6321	172	0,6003	172	0,7339
	173	0,6818	173	0,7414	173	0,6518	173	0,6426	173	0,5373	173	0,5524	173	0,6637	173	0,6289	173	0,6295	173	0,6225	173	0,7388
	174	0,6996	174	0,7349	174	0,645	174	0,6534	174	0,5518	174	0,552	174	0,6555	174	0,6203	174	0,6404	174	0,6014	174	0,7528
	175	0,68	175	0,748	175	0,6406	175	0,6399	175	0,5415	175	0,5542	175	0,6653	175	0,6233	175	0,6534	175	0,6261	175	0,7207
	176	0,6783	176	0,7271	176	0,6585	176	0,6572	176	0,5788	176	0,5616	176	0,6725	176	0,6426	176	0,6244	176	0,6	176	0,7407
	177	0,6716	177	0,7347	177	0,6524	177	0,6446	177	0,5411	177	0,5691	177	0,6665	177	0,6375	177	0,6	177	0,6084	177	0,7331
	178	0,6801	178	0,7353	178	0,6448	178	0,6521	178	0,5434	178	0,5597	178	0,6631	178	0,6319	178	0,6014	178	0,6314	178	0,7151
	179	0,6875	179	0,7292	179	0,6489	179	0,643	179	0,548	179	0,5757	179	0,6607	179	0,6248	179	0,6353	179	0,6155	179	0,7284
	180	0,6727	180	0,7343	180	0,6634	180	0,6375	180	0,5529	180	0,5712	180	0,6563	180	0,6257	180	0,5939	180	0,6177	180	0,7194
	181	0,6993	181	0,7559	181	0,6563	181	0,6336	181	0,5436	181	0,5466	181	0,6611	181	0,6269	181	0,5975	181	0,6376	181	0,7289
	182	0,6852	182	0,7421	182	0,6633	182	0,6375	182	0,5561	182	0,5381	182	0,659	182	0,6221	182	0,6337	182	0,6609	182	0,7206
	183	0,6625	183	0,749	183	0,6595	183	0,6407	183	0,5559	183	0,5647	183	0,672	183	0,6298	183	0,6175	183	0,6327	183	0,699
	184	0,6682	184	0,7545	184	0,6565	184	0,6421	184	0,5563	184	0,5672	184	0,6487	184	0,6451	184	0,6427	184	0,643	184	0,7571
	185	0,6716	185	0,7416	185	0,6352	185	0,6438	185	0,5521	185	0,5616	185	0,6594	185	0,6358	185	0,6261	185	0,6097	185	0,7233
	186	0,687	186	0,743	186	0,6523	186	0,6277	186	0,5438	186	0,5456	186	0,6346	186	0,6228	186	0,6512	186	0,6077	186	0,7174
	187	0,703	187	0,7494	187	0,6512	187	0,6531	187	0,5459	187	0,5644	187	0,6725	187	0,6293	187	0,6343	187	0,604	187	0,7523
	188	0,6884	188	0,7422	188	0,6507	188	0,6342	188	0,5607	188	0,5517	188	0,6745	188	0,626	188	0,6368	188	0,6074	188	0,7777
	189	0,6884	189	0,7379	189	0,6545	189	0,6443	189	0,5559	189	0,5657	189	0,6718	189	0,6354	189	0,6238	189	0,5977	189	0,7206
	190	0,6927	190	0,7484	190	0,6537	190	0,644	190	0,5487	190	0,5596	190	0,687	190	0,6412	190	0,6185	190	0,6233	190	0,7347
	191	0,6979	191	0,7244	191	0,6451	191	0,6298	191	0,5512	191	0,567	191	0,6885	191	0,6306	191	0,6211	191	0,6297	191	0,728
	192	0,713	192	0,7383	192	0,6395	192	0,6465	192	0,5434	192	0,5604	192	0,6674	192	0,6253	192	0,637	192	0,6249	192	0,7353
	193	0,6891	193	0,7411	193	0,6621	193	0,6253	193	0,5555	193	0,5716	193	0,6732	193	0,6317	193	0,6374	193	0,6139	193	0,7361
	194	0,6932	194	0,7347	194	0,6466	194	0,6266	194	0,5693	194	0,546	194	0,6582	194	0,6406	194	0,6332	194	0,6104	194	0,7537
	195	0,6869	195	0,7397	195	0,6425	195	0,6497	195	0,5551	195	0,5613	195	0,6651	195	0,6518	195	0,6396	195	0,6176	195	0,7427
	196	0,6796	196	0,7382	196	0,6534	196	0,6477	196	0,5513	196	0,5641	196	0,6811	196	0,639	196	0,6575	196	0,631	196	0,7407
