# Supplementary material for: The GAR domain integrates functions that are necessary for the proper localization of fibrillarin (FBL) inside eukaryotic cells
Source: PeerJ. 2020 Apr 28;8:e9029. doi: 10.7717/peerj.9029 (PMC7194090; doi:10.7717/peerj.9029)
Supplement: Supplemental Information 14 — Recovery curves of FRAP experiments with FBL-EGFP, ΔGAR-EGFP, and GAR-EGFP (HeLa cells). The FRAP curve represents an average of ~15 cells. [file peerj-08-9029-s014.csv]

GAR	�1		�2		�3		�4		�5		�6		�7		�8		�9		�10		�11		�12		�13
	1	0,3199	1	0,4071	1	0,3571	1	0,3923	1	0,262	1	0,3045	1	0,3703	1	0,4147	1	0,381	1	0,4222	1	0,4579	1	0,382	1	0,3959
	2	0,4271	2	0,5402	2	0,4653	2	0,5217	2	0,3701	2	0,4041	2	0,4764	2	0,5064	2	0,4656	2	0,5032	2	0,5493	2	0,4626	2	0,4761
	3	0,499	3	0,5871	3	0,5592	3	0,5744	3	0,4497	3	0,499	3	0,541	3	0,5641	3	0,5342	3	0,581	3	0,6202	3	0,5419	3	0,5416
	4	0,5676	4	0,6688	4	0,6199	4	0,6732	4	0,5129	4	0,5604	4	0,5878	4	0,6148	4	0,5862	4	0,6374	4	0,6653	4	0,5841	4	0,6036
	5	0,6056	5	0,7088	5	0,6474	5	0,7072	5	0,5685	5	0,6375	5	0,6508	5	0,6518	5	0,6291	5	0,6903	5	0,7072	5	0,6356	5	0,6474
	6	0,6517	6	0,7229	6	0,6905	6	0,7409	6	0,6283	6	0,6696	6	0,6731	6	0,6876	6	0,6679	6	0,7262	6	0,7307	6	0,6874	6	0,6697
	7	0,6944	7	0,7576	7	0,7258	7	0,7494	7	0,6621	7	0,709	7	0,7091	7	0,7005	7	0,6997	7	0,7601	7	0,7614	7	0,7093	7	0,7142
	8	0,7115	8	0,7942	8	0,7759	8	0,7749	8	0,6939	8	0,7441	8	0,7197	8	0,7409	8	0,7292	8	0,7865	8	0,7819	8	0,7257	8	0,7357
	9	0,7551	9	0,7931	9	0,7957	9	0,7998	9	0,7325	9	0,7681	9	0,7698	9	0,7485	9	0,7489	9	0,8121	9	0,8065	9	0,7495	9	0,7523
	10	0,7659	10	0,7925	10	0,8412	10	0,8277	10	0,7406	10	0,7768	10	0,7962	10	0,7601	10	0,7735	10	0,8329	10	0,8199	10	0,7725	10	0,7784
	11	0,7897	11	0,8241	11	0,8303	11	0,8127	11	0,7705	11	0,8108	11	0,8135	11	0,7821	11	0,7924	11	0,8562	11	0,8234	11	0,8002	11	0,7969
	12	0,8063	12	0,8336	12	0,8866	12	0,861	12	0,8022	12	0,8283	12	0,8405	12	0,7935	12	0,8055	12	0,8564	12	0,8394	12	0,8	12	0,8095
	13	0,8084	13	0,85	13	0,8571	13	0,8534	13	0,8256	13	0,8522	13	0,8322	13	0,8119	13	0,8134	13	0,8621	13	0,86	13	0,815	13	0,8245
	14	0,8254	14	0,8723	14	0,8976	14	0,8744	14	0,8158	14	0,8618	14	0,853	14	0,8283	14	0,8284	14	0,8827	14	0,8622	14	0,8155	14	0,8319
	15	0,8435	15	0,8979	15	0,897	15	0,855	15	0,8389	15	0,8571	15	0,8688	15	0,823	15	0,8319	15	0,879	15	0,8752	15	0,8366	15	0,8445
	16	0,8467	16	0,9193	16	0,9013	16	0,8863	16	0,8385	16	0,8837	16	0,8622	16	0,8282	16	0,8482	16	0,889	16	0,8878	16	0,8302	16	0,8464
	17	0,86	17	0,9231	17	0,9187	17	0,8629	17	0,863	17	0,8867	17	0,8505	17	0,842	17	0,8529	17	0,8906	17	0,8933	17	0,8509	17	0,8673
	18	0,8649	18	0,9232	18	0,916	18	0,8871	18	0,8597	18	0,8919	18	0,8799	18	0,8493	18	0,862	18	0,8936	18	0,904	18	0,8555	18	0,86
	19	0,8678	19	0,929	19	0,9096	19	0,9007	19	0,8727	19	0,9046	19	0,8773	19	0,8529	19	0,8615	19	0,8958	19	0,9032	19	0,8697	19	0,8798
	20	0,8644	20	0,9319	20	0,937	20	0,897	20	0,8748	20	0,9038	20	0,9064	20	0,8671	20	0,8901	20	0,897	20	0,9088	20	0,8762	20	0,8915
	21	0,8833	21	0,8996	21	0,9064	21	0,8972	21	0,8976	21	0,9233	21	0,9211	21	0,8705	21	0,8919	21	0,9226	21	0,9148	21	0,8742	21	0,8891
	22	0,8948	22	0,9276	22	0,9367	22	0,9035	22	0,8798	22	0,9327	22	0,9202	22	0,874	22	0,8982	22	0,915	22	0,9199	22	0,8878	22	0,8958
	23	0,8847	23	0,9322	23	0,9222	23	0,9131	23	0,8989	23	0,9332	23	0,9364	23	0,8878	23	0,8929	23	0,9307	23	0,9172	23	0,8854	23	0,8992
	24	0,8903	24	0,915	24	0,9327	24	0,9022	24	0,8919	24	0,9313	24	0,9048	24	0,8858	24	0,9036	24	0,9194	24	0,9218	24	0,8951	24	0,9097
	25	0,8884	25	0,9138	25	0,9364	25	0,923	25	0,8848	25	0,9277	25	0,9333	25	0,8775	25	0,9135	25	0,923	25	0,9261	25	0,9003	25	0,9106
	26	0,9017	26	0,9262	26	0,9749	26	0,8898	26	0,8875	26	0,9313	26	0,9615	26	0,8863	26	0,9086	26	0,9367	26	0,9238	26	0,9059	26	0,9172
	27	0,9041	27	0,9511	27	0,9361	27	0,913	27	0,9144	27	0,9418	27	0,9121	27	0,903	27	0,9254	27	0,9489	27	0,9352	27	0,9131	27	0,9232
	28	0,904	28	0,9487	28	0,9583	28	0,9244	28	0,9028	28	0,9451	28	0,9505	28	0,898	28	0,9193	28	0,9471	28	0,9475	28	0,8988	28	0,9278
	29	0,9015	29	0,977	29	0,9654	29	0,9381	29	0,9226	29	0,9482	29	0,9244	29	0,8945	29	0,9333	29	0,9411	29	0,9381	29	0,9222	29	0,9316
	30	0,9052	30	0,9462	30	0,9696	30	0,9372	30	0,9173	30	0,9456	30	0,9486	30	0,9108	30	0,9323	30	0,9478	30	0,947	30	0,9207	30	0,9368
	31	0,9177	31	0,9529	31	0,9762	31	0,9792	31	0,9351	31	0,9592	31	0,9541	31	0,9088	31	0,9426	31	0,9253	31	0,9447	31	0,9416	31	0,9351
	32	0,9229	32	0,9556	32	0,9368	32	0,9334	32	0,9311	32	0,9721	32	0,9265	32	0,9097	32	0,935	32	0,9347	32	0,9514	32	0,9241	32	0,9366
	33	0,9187	33	0,9829	33	0,9643	33	0,9384	33	0,9305	33	0,9407	33	0,9553	33	0,9196	33	0,9445	33	0,9326	33	0,9596	33	0,9443	33	0,9412
	34	0,9309	34	0,9679	34	0,9788	34	0,9611	34	0,9385	34	0,9588	34	0,932	34	0,9236	34	0,9403	34	0,9292	34	0,9702	34	0,9365	34	0,947
	35	0,9122	35	1,0114	35	0,9511	35	0,9346	35	0,9291	35	0,9606	35	0,9413	35	0,9186	35	0,9443	35	0,9258	35	0,9738	35	0,9296	35	0,9409
	36	0,925	36	0,9445	36	0,9794	36	0,9255	36	0,9184	36	0,9651	36	0,9473	36	0,922	36	0,9503	36	0,942	36	0,9601	36	0,9258	36	0,9411
	37	0,9343	37	0,9668	37	0,9885	37	0,9534	37	0,9378	37	0,9522	37	0,9911	37	0,9421	37	0,9462	37	0,9417	37	0,9606	37	0,9366	37	0,9476
	38	0,9267	38	0,9356	38	0,9625	38	0,9412	38	0,9323	38	0,9646	38	0,9632	38	0,9417	38	0,9485	38	0,9594	38	0,9555	38	0,9362	38	0,9598
	39	0,9222	39	0,9545	39	0,9841	39	0,9575	39	0,9306	39	0,9605	39	0,9277	39	0,9227	39	0,9557	39	0,9506	39	0,9482	39	0,9344	39	0,9631
	40	0,9392	40	0,9333	40	0,9881	40	0,9665	40	0,9437	40	0,9591	40	0,9568	40	0,9371	40	0,9659	40	0,9469	40	0,9705	40	0,9465	40	0,9608
	41	0,9205	41	0,9634	41	0,9623	41	0,9814	41	0,9496	41	0,949	41	0,9917	41	0,9206	41	0,964	41	0,9521	41	0,9489	41	0,936	41	0,9531
	42	0,9372	42	0,9107	42	0,9926	42	0,9479	42	0,9638	42	0,9614	42	0,9789	42	0,9395	42	0,963	42	0,9603	42	0,9574	42	0,9349	42	0,9631
	43	0,9286	43	0,9593	43	0,9997	43	0,9362	43	0,9507	43	0,9521	43	0,9795	43	0,9396	43	0,963	43	0,9548	43	0,9678	43	0,9643	43	0,962
	44	0,9294	44	0,952	44	0,9784	44	0,9361	44	0,9582	44	0,9684	44	0,9789	44	0,9302	44	0,9627	44	0,9632	44	0,972	44	0,9451	44	0,9622
	45	0,9271	45	0,953	45	0,988	45	0,9812	45	0,9681	45	0,9562	45	0,9536	45	0,9401	45	0,9599	45	0,9651	45	0,9714	45	0,9565	45	0,9626
	46	0,9265	46	0,9612	46	0,9839	46	0,9584	46	0,9525	46	0,9807	46	0,9491	46	0,9434	46	0,9728	46	0,9532	46	0,9776	46	0,9621	46	0,9646
	47	0,9273	47	1,003	47	1,01	47	0,9617	47	0,9642	47	0,9743	47	0,9604	47	0,9539	47	0,9523	47	0,9493	47	0,9863	47	0,9599	47	0,9751
	48	0,9456	48	0,9857	48	0,9896	48	0,9649	48	0,9575	48	0,9611	48	0,9763	48	0,9441	48	0,9587	48	0,9546	48	0,9647	48	0,9472	48	0,9673
	49	0,9373	49	1,0058	49	0,9803	49	0,956	49	0,965	49	0,9749	49	0,9503	49	0,9462	49	0,9641	49	0,9556	49	0,9945	49	0,9588	49	0,98
	50	0,9547	50	0,9836	50	0,9859	50	0,9719	50	0,947	50	0,9701	50	0,9157	50	0,9468	50	0,971	50	0,9501	50	0,99	50	0,9553	50	0,9733
	51	0,9474	51	0,9965	51	0,9873	51	0,9607	51	0,955	51	0,9744	51	0,9382	51	0,9497	51	0,973	51	0,9567	51	0,9943	51	0,9666	51	0,9737
	52	0,9306	52	0,9727	52	1,01	52	0,9707	52	0,9652	52	0,9819	52	1,0175	52	0,965	52	0,979	52	0,9454	52	0,9815	52	0,9797	52	0,9819
	53	0,947	53	0,9965	53	0,994	53	0,9424	53	0,9597	53	0,9933	53	0,9515	53	0,9563	53	0,9704	53	0,9665	53	0,9824	53	0,9481	53	0,974
	54	0,9399	54	0,9621	54	0,9671	54	0,9745	54	0,9669	54	0,9499	54	0,96	54	0,9542	54	0,9696	54	0,9814	54	0,9812	54	0,9552	54	0,9834
	55	0,9495	55	0,9878	55	1,0165	55	0,9676	55	0,976	55	0,9731	55	0,9705	55	0,964	55	0,9778	55	0,9709	55	0,9783	55	0,9719	55	0,9777
	56	0,9694	56	0,9639	56	1,0174	56	0,9582	56	0,9835	56	0,9865	56	0,9735	56	0,958	56	0,9686	56	0,9675	56	0,9912	56	0,9589	56	0,9822
	57	0,9489	57	0,9681	57	0,9954	57	0,9554	57	0,9575	57	0,9892	57	0,9714	57	0,9694	57	0,9707	57	0,9846	57	0,9857	57	0,9639	57	0,9889
	58	0,942	58	0,9444	58	0,9864	58	0,9489	58	0,9687	58	0,9877	58	0,9623	58	0,963	58	0,9863	58	0,9768	58	0,985	58	0,9612	58	0,9762
	59	0,9457	59	0,9568	59	0,9744	59	0,9714	59	0,9976	59	0,9904	59	0,9759	59	0,9683	59	0,9695	59	0,9754	59	0,9757	59	0,9805	59	0,9773
	60	0,9429	60	0,9554	60	0,9873	60	0,9791	60	0,9829	60	0,9829	60	0,9595	60	0,9598	60	0,9719	60	0,9797	60	0,9791	60	0,9663	60	0,9843
	61	0,9314	61	0,9988	61	0,9969	61	0,9809	61	0,9718	61	0,9854	61	1,0008	61	0,9678	61	0,9873	61	0,9607	61	0,9906	61	0,982	61	0,9851
	62	0,9363	62	0,9993	62	0,9836	62	0,9727	62	0,9664	62	0,992	62	0,9917	62	0,9627	62	0,9941	62	0,9728	62	0,9892	62	0,9775	62	0,9794
	63	0,9556	63	1,0178	63	0,9967	63	0,9826	63	0,9795	63	0,9962	63	0,9745	63	0,9656	63	0,968	63	0,9525	63	0,9866	63	0,9822	63	0,9834
	64	0,9641	64	0,9939	64	1,0131	64	0,9957	64	0,9689	64	1,008	64	0,9467	64	0,9638	64	0,9922	64	0,967	64	0,985	64	0,9908	64	0,9875
	65	0,9525	65	0,99	65	0,9963	65	0,9476	65	0,976	65	0,9843	65	0,9743	65	0,9673	65	0,9833	65	0,9484	65	1,0034	65	0,9807	65	0,9949
	66	0,9538	66	1,004	66	0,9976	66	0,9921	66	0,9699	66	1,0079	66	0,9683	66	0,977	66	0,9774	66	0,9674	66	1,012	66	0,978	66	0,9872
	67	0,9555	67	1,0079	67	0,9933	67	0,9696	67	0,9562	67	1,0038	67	0,9982	67	0,9859	67	0,984	67	0,9557	67	1,0104	67	0,9688	67	0,9863
	68	0,9428	68	0,9648	68	1,0263	68	0,9598	68	0,9607	68	0,9746	68	0,9848	68	0,974	68	0,9857	68	0,9772	68	0,9994	68	0,9841	68	0,9858
	69	0,9604	69	0,9644	69	0,974	69	0,9837	69	0,9526	69	0,9889	69	0,9852	69	0,9661	69	0,9757	69	0,9784	69	0,9897	69	0,9596	69	0,9873
	70	0,9581	70	0,9697	70	0,9861	70	0,992	70	0,979	70	0,9788	70	0,9788	70	0,9653	70	0,9856	70	0,9752	70	0,9866	70	0,9669	70	0,9971
	71	0,9548	71	0,9653	71	0,9988	71	0,9874	71	0,9655	71	0,9649	71	0,989	71	0,9743	71	0,9815	71	0,991	71	0,9681	71	0,9737	71	0,979
	72	0,9561	72	0,9664	72	1,011	72	0,9769	72	0,9709	72	0,9827	72	0,9586	72	0,9745	72	0,9791	72	0,9816	72	0,9836	72	0,9929	72	0,987
	73	0,9607	73	0,9558	73	1,0289	73	0,9817	73	0,9817	73	0,9871	73	1,0024	73	0,9679	73	0,9834	73	0,9772	73	0,9811	73	0,9755	73	0,9826
	74	0,9491	74	0,9888	74	1,0071	74	1,0009	74	0,9838	74	0,9914	74	0,9573	74	0,979	74	0,979	74	0,9825	74	0,9918	74	0,9913	74	0,9856
	75	0,9621	75	0,9776	75	1,0006	75	0,9756	75	0,997	75	0,988	75	1,0019	75	0,9802	75	0,9953	75	0,9741	75	0,9896	75	0,9808	75	0,9893
	76	0,9535	76	0,9792	76	0,9833	76	0,9966	76	0,9968	76	0,969	76	0,9785	76	0,972	76	0,9744	76	0,9828	76	0,9901	76	0,9804	76	0,9844
	77	0,9707	77	0,9933	77	1,0127	77	0,9637	77	0,9663	77	0,9992	77	0,9518	77	0,9865	77	0,9863	77	0,9747	77	0,9941	77	0,9939	77	0,9893
	78	0,9681	78	1,0188	78	1,019	78	0,99	78	0,9739	78	1	78	0,9668	78	0,9733	78	0,9805	78	0,9763	78	0,9892	78	0,9956	78	0,9986
	79	0,9715	79	0,9885	79	1,0175	79	0,9835	79	0,973	79	1,0259	79	0,9776	79	0,9718	79	0,9817	79	0,959	79	0,9834	79	0,9867	79	0,9966
	80	0,9644	80	1,0105	80	1,0052	80	0,9728	80	0,9902	80	0,994	80	0,9626	80	0,9863	80	0,9808	80	0,9733	80	0,9954	80	0,9918	80	0,9885
	81	0,9656	81	0,9892	81	1,0183	81	0,9533	81	0,9663	81	0,9955	81	0,9779	81	0,9842	81	0,983	81	0,9808	81	1,0001	81	0,984	81	0,9879
	82	0,9686	82	1,0124	82	1,0146	82	0,9742	82	0,9514	82	1,0058	82	0,9849	82	0,9844	82	0,9907	82	0,9932	82	0,9905	82	0,9807	82	0,9868
	83	0,959	83	0,9978	83	1,01	83	0,9605	83	0,9659	83	1,0062	83	1,0097	83	0,9765	83	0,9793	83	0,9819	83	0,9994	83	0,9809	83	0,9903
	84	0,9575	84	0,9644	84	1,0046	84	0,968	84	0,9822	84	0,9905	84	1,0026	84	0,9871	84	0,9665	84	0,9851	84	0,9852	84	0,995	84	0,9955
	85	0,9698	85	0,9419	85	0,9898	85	0,9998	85	0,9689	85	1,0036	85	0,9837	85	0,9881	85	0,9934	85	0,9809	85	0,9869	85	0,9871	85	0,9919
	86	0,9716	86	0,9637	86	1,0272	86	0,9817	86	0,9911	86	0,9963	86	0,988	86	0,9883	86	0,9771	86	0,9818	86	0,9837	86	0,9863	86	0,992
	87	0,9674	87	0,9622	87	1,0046	87	0,9939	87	0,9774	87	1,0076	87	0,9807	87	0,9809	87	0,979	87	0,9817	87	0,9913	87	0,9881	87	0,9892
	88	0,9456	88	0,9558	88	1,0215	88	0,9758	88	0,9634	88	1,0196	88	0,9914	88	0,9745	88	0,9799	88	0,9894	88	0,9832	88	0,9904	88	0,9901
	89	0,969	89	0,9537	89	1,0045	89	0,9921	89	0,9796	89	0,99	89	0,9921	89	0,9819	89	0,9745	89	0,9835	89	0,9884	89	1,0039	89	0,986
	90	0,9577	90	0,9915	90	1,0174	90	0,9702	90	0,985	90	0,9847	90	1,0103	90	0,985	90	0,9717	90	0,9899	90	0,9956	90	0,9865	90	0,9876
	91	0,9584	91	0,9784	91	1,0164	91	0,956	91	1,0136	91	1,0145	91	0,9947	91	0,9721	91	0,9794	91	0,9654	91	0,9871	91	0,9956	91	0,987
	92	0,9605	92	1,0197	92	1,0045	92	0,9831	92	0,9772	92	1,0022	92	1,0014	92	0,9856	92	0,9838	92	0,9968	92	0,9965	92	0,9904	92	0,982
	93	0,9693	93	1,0074	93	1,0365	93	0,9722	93	0,9853	93	0,9973	93	1,0091	93	0,9867	93	0,9872	93	0,9707	93	1,0007	93	0,9806	93	0,9875
	94	0,9669	94	1,0341	94	1,0213	94	0,988	94	0,9857	94	1,028	94	0,9999	94	0,9775	94	0,9748	94	0,9765	94	0,9805	94	0,982	94	0,9972
	95	0,9664	95	1,0061	95	1,0095	95	0,9691	95	1,0033	95	1,0019	95	1,0069	95	0,9938	95	0,9967	95	0,9727	95	1,0038	95	0,9888	95	0,9872
	96	0,9681	96	1,0111	96	0,9985	96	0,9645	96	0,9953	96	1,0204	96	0,9927	96	0,9923	96	1,0067	96	0,9861	96	0,9941	96	0,9878	96	0,9937
	97	0,9748	97	0,9898	97	1,0066	97	1,0102	97	0,9985	97	1,0166	97	1,0098	97	0,9813	97	1,0003	97	0,9941	97	1,0044	97	0,9812	97	0,9896
	98	0,9778	98	0,9934	98	1,0299	98	0,9767	98	0,9819	98	1,011	98	0,9939	98	0,9967	98	0,9982	98	0,9777	98	0,9993	98	0,9859	98	0,9912
	99	0,9821	99	0,9756	99	1,0286	99	0,9984	99	0,986	99	0,9935	99	0,9717	99	0,9834	99	0,9926	99	1,0088	99	0,999	99	0,9846	99	0,9913
	100	0,9749	100	1,0052	100	1,0005	100	0,9856	100	0,9947	100	0,993	100	0,9855	100	0,9893	100	0,9912	100	0,9829	100	0,9887	100	0,9987	100	0,9884
	101	0,9673	101	0,991	101	1,001	101	0,9759	101	0,9886	101	0,9912	101	0,9994	101	0,9884	101	0,9959	101	0,9868	101	0,9826	101	0,9952	101	0,9999
	102	0,9706	102	0,9573	102	1,0147	102	0,9892	102	0,997	102	0,9964	102	1,0061	102	0,9789	102	0,995	102	0,9851	102	0,9824	102	0,9977	102	1,0007
	103	0,9672	103	0,9698	103	1,0124	103	1,0069	103	0,9851	103	1,017	103	0,9486	103	0,9756	103	0,991	103	0,9986	103	0,9864	103	0,9909	103	0,9918
	104	0,9646	104	0,9919	104	1,039	104	0,9496	104	0,9949	104	1,0084	104	0,9739	104	0,9937	104	0,9865	104	0,993	104	0,984	104	0,9984	104	0,9873
	105	0,9644	105	0,9908	105	1,0064	105	0,9664	105	1,0093	105	1,0084	105	0,9712	105	0,9923	105	0,9826	105	0,9946	105	0,9922	105	1,0123	105	0,9957
	106	0,9569	106	1,0194	106	1,0384	106	0,9694	106	0,9996	106	0,9916	106	0,9855	106	0,9927	106	0,9974	106	0,9944	106	0,9858	106	0,9928	106	0,9884
	107	0,9713	107	0,9839	107	1,0195	107	1,0034	107	0,987	107	0,9955	107	0,992	107	0,9962	107	0,9997	107	0,9743	107	0,9774	107	0,9947	107	1
	108	0,9683	108	1,0154	108	1,0166	108	0,9977	108	0,9803	108	1,0245	108	0,9917	108	0,9978	108	0,9864	108	0,9874	108	0,9878	108	1,0022	108	0,9899
	109	0,9541	109	0,9968	109	1,0135	109	0,9904	109	0,9948	109	1,0073	109	0,9709	109	0,9833	109	0,9893	109	0,9848	109	0,9888	109	1,0002	109	0,9952
	110	0,9792	110	1,0009	110	1,0156	110	0,9885	110	0,978	110	1,0168	110	1,0049	110	0,9942	110	0,9928	110	0,9868	110	0,9946	110	0,9936	110	0,9994
	111	0,973	111	1,0108	111	0,9936	111	1,01	111	1,0022	111	1,0195	111	0,9834	111	0,9876	111	1,0055	111	0,978	111	1,0057	111	0,9809	111	0,9987
	112	0,9765	112	0,9871	112	1,0354	112	0,9727	112	0,9883	112	1,0081	112	0,9672	112	0,9966	112	1,0056	112	0,9801	112	0,9758	112	0,9941	112	0,992
	113	0,9881	113	0,9613	113	1,0317	113	0,9859	113	1,0009	113	1,0144	113	0,9932	113	0,9876	113	1,0007	113	1,0044	113	0,9866	113	0,9991	113	0,9984
	114	0,984	114	0,9629	114	1,022	114	0,9712	114	0,9861	114	1,0057	114	0,9875	114	0,9953	114	0,9908	114	0,9898	114	0,9874	114	0,9931	114	0,9978
	115	0,9677	115	1,0013	115	1,003	115	0,9865	115	0,9941	115	1,0175	115	1,0062	115	0,9877	115	0,9971	115	0,9866	115	0,9916	115	1,002	115	0,9967
	116	0,9728	116	0,9831	116	0,9884	116	0,9899	116	0,9894	116	1,0131	116	0,9974	116	0,9811	116	0,9925	116	0,9785	116	0,9884	116	0,9878	116	1,0003
	117	0,9704	117	0,9961	117	1,0064	117	0,9975	117	0,9917	117	1,0185	117	0,9652	117	0,9745	117	0,9933	117	0,9904	117	0,9854	117	1,0133	117	0,9953
	118	0,9727	118	0,9926	118	1,0237	118	0,9795	118	0,9995	118	1,0148	118	0,9987	118	0,9851	118	0,994	118	0,9941	118	0,9811	118	0,9883	118	0,99
	119	0,9626	119	1,0088	119	0,9997	119	0,9912	119	0,976	119	0,9935	119	1,0073	119	0,9851	119	0,9901	119	0,9992	119	0,9804	119	1,0053	119	0,9959
	120	0,972	120	0,9925	120	1,0159	120	0,9884	120	0,9774	120	1	120	0,978	120	0,9841	120	0,992	120	0,9831	120	0,9839	120	0,9834	120	0,9979
	121	0,9722	121	0,996	121	1,0173	121	0,9939	121	0,9836	121	1,0019	121	0,9834	121	0,982	121	0,992	121	1,0009	121	0,9899	121	0,9864	121	0,9924
	122	0,9827	122	0,9902	122	1,0404	122	0,9869	122	0,9968	122	1,002	122	0,9738	122	0,9864	122	0,9797	122	1,0018	122	0,9928	122	0,9937	122	0,9909
	123	0,9707	123	0,9884	123	1,0194	123	0,995	123	0,9998	123	0,9959	123	0,9817	123	0,995	123	0,9956	123	0,9832	123	0,9861	123	1,0033	123	0,9877
	124	0,988	124	0,9771	124	1,0418	124	0,998	124	0,9944	124	1,022	124	0,9908	124	0,9927	124	0,9998	124	0,998	124	1,0068	124	0,9974	124	0,9967
	125	0,9834	125	0,9955	125	1,0202	125	0,9789	125	0,9958	125	1,0108	125	0,9887	125	0,9878	125	0,9891	125	0,9855	125	0,9839	125	0,9854	125	0,9895
	126	0,9782	126	0,9667	126	0,9913	126	0,9792	126	1,0097	126	1,0199	126	0,9978	126	0,9942	126	1,0003	126	0,9911	126	0,9959	126	0,9943	126	0,9909
	127	0,9927	127	0,9819	127	1,0105	127	0,9556	127	0,9869	127	1,0031	127	1,0145	127	0,9944	127	0,9903	127	0,9903	127	0,9947	127	0,9656	127	0,994
	128	0,978	128	0,9729	128	1,0195	128	0,9815	128	0,9839	128	0,999	128	1,0027	128	0,9775	128	0,9866	128	0,9946	128	0,9858	128	0,9909	128	0,9978
	129	0,9901	129	1,006	129	1,0271	129	0,9905	129	0,9752	129	1,0084	129	1,0169	129	0,9972	129	0,9908	129	0,9907	129	0,9932	129	0,9927	129	1,0027
	130	0,9845	130	0,9951	130	1,0147	130	0,9931	130	0,9942	130	0,9976	130	1,0156	130	0,9834	130	0,9993	130	0,9846	130	0,9943	130	0,9869	130	0,9926
	131	0,9795	131	0,9955	131	1,0427	131	0,9763	131	1,0118	131	0,9947	131	0,9779	131	0,9949	131	1,003	131	0,999	131	0,9756	131	0,9885	131	0,9928
	132	0,9808	132	0,9813	132	1,0314	132	0,9783	132	0,9852	132	1,0048	132	0,9975	132	0,9874	132	1,0086	132	0,9915	132	0,9852	132	0,9869	132	0,9986
	133	0,9797	133	0,9738	133	1,0253	133	0,9962	133	0,9773	133	1,0075	133	0,9906	133	0,9924	133	0,9995	133	0,9987	133	0,9772	133	0,9944	133	0,9959
	134	0,9752	134	0,9693	134	0,9843	134	0,997	134	1,0022	134	1,0018	134	0,9858	134	0,9982	134	0,9959	134	0,9928	134	0,9949	134	0,9779	134	0,9908
	135	0,9598	135	1,0116	135	1,0184	135	0,984	135	0,9967	135	1,0064	135	0,9901	135	0,9956	135	0,9983	135	0,9934	135	0,9779	135	0,9914	135	0,9907
	136	0,9736	136	0,986	136	1,0044	136	0,9766	136	0,9957	136	1,0036	136	1,0024	136	0,9951	136	0,9766	136	0,9969	136	0,9913	136	0,9988	136	0,9974
	137	0,986	137	1,0105	137	0,9903	137	0,9952	137	0,9979	137	1,0181	137	1,002	137	0,9845	137	0,9873	137	0,9945	137	0,9938	137	0,9923	137	0,994
	138	0,9814	138	0,9515	138	1,0101	138	0,9726	138	0,9923	138	0,9962	138	1,0238	138	0,9951	138	0,9997	138	0,9833	138	0,9889	138	0,9929	138	0,9895
	139	0,9874	139	1,0074	139	1,0293	139	0,9764	139	1,0009	139	1,0238	139	0,9959	139	0,9824	139	0,9981	139	0,9919	139	0,9856	139	1,0056	139	0,99
	140	0,9927	140	0,9621	140	1,0302	140	0,9799	140	0,9999	140	0,9994	140	0,9994	140	1,0008	140	0,9976	140	0,9922	140	0,9903	140	0,996	140	0,9939
	141	0,9977	141	0,9732	141	1,0206	141	0,9888	141	1,008	141	1,0131	141	0,9963	141	0,9887	141	0,9993	141	1,0065	141	0,9882	141	0,9952	141	0,995
	142	0,9808	142	0,9666	142	0,9964	142	1,0121	142	1,0198	142	1,0279	142	1,0305	142	0,9866	142	0,9951	142	0,9854	142	0,9934	142	0,979	142	1,0006
	143	0,992	143	1,0103	143	1,0178	143	0,964	143	0,9929	143	1,0077	143	1,0061	143	0,9968	143	0,9943	143	0,9995	143	0,9949	143	0,9813	143	0,9867
	144	0,9881	144	0,9688	144	0,9977	144	0,9863	144	0,9768	144	0,9984	144	1,0143	144	0,9824	144	1,0033	144	0,9891	144	0,9944	144	0,9836	144	0,993
	145	0,9925	145	0,9693	145	1,0282	145	0,9895	145	0,9912	145	0,9844	145	0,9895	145	0,9961	145	0,9995	145	0,9931	145	0,9936	145	0,9887	145	0,9866
	146	0,9976	146	0,9754	146	1,0182	146	0,9739	146	0,9767	146	1,0014	146	1,003	146	0,9908	146	0,9935	146	0,9941	146	0,986	146	0,9789	146	1,0003
	147	0,9807	147	0,9956	147	0,9943	147	0,9767	147	1	147	0,9992	147	0,9983	147	0,9937	147	0,9901	147	0,9749	147	0,9735	147	1,0078	147	0,9959
	148	0,995	148	0,9869	148	1,0224	148	0,9809	148	0,99	148	1,0037	148	1,0108	148	0,9904	148	1,0089	148	0,9878	148	0,9925	148	0,9986	148	0,9906
	149	0,9768	149	1,0137	149	1,0398	149	0,9791	149	0,9826	149	1,0189	149	1,0072	149	0,9829	149	1,0005	149	1,0014	149	0,9916	149	0,9935	149	0,987
	150	0,9759	150	0,9801	150	1,0234	150	0,9916	150	0,9931	150	0,9958	150	0,9945	150	0,988	150	1,0033	150	0,9936	150	0,9867	150	1,0076	150	0,9871
	151	0,9837	151	1,0301	151	1,0255	151	0,9838	151	0,9858	151	1,0029	151	0,9994	151	0,9818	151	0,9903	151	0,993	151	0,9956	151	0,9984	151	0,994
	152	0,974	152	0,988	152	1,0362	152	1,0018	152	0,9915	152	1,0151	152	1,0031	152	0,9986	152	0,999	152	0,9933	152	0,9982	152	1,001	152	0,989
	153	0,976	153	0,9873	153	1,0178	153	0,9942	153	0,9999	153	1,0045	153	0,9698	153	0,9926	153	1,0018	153	0,9889	153	0,9837	153	0,9959	153	0,9918
	154	0,9967	154	0,9669	154	1,04	154	0,9895	154	1,0082	154	1,0092	154	1,0006	154	0,9825	154	1,0073	154	0,9914	154	0,9946	154	0,9937	154	0,9958
	155	0,997	155	0,992	155	1,0114	155	0,9958	155	0,9935	155	1,0219	155	0,9849	155	1,0031	155	1,0055	155	0,9778	155	1,0055	155	0,9975	155	0,986
	156	0,9997	156	1,0049	156	1,0183	156	0,9827	156	0,9898	156	1,0317	156	0,9856	156	0,9899	156	0,9946	156	0,9978	156	0,9881	156	1,0027	156	0,9945
	157	1,0021	157	1,0109	157	1,014	157	0,9715	157	0,9864	157	1,0201	157	1,0245	157	0,9915	157	1,003	157	0,9782	157	0,9888	157	0,9773	157	0,9861
	158	0,9927	158	0,9716	158	1,0264	158	0,9808	158	1,0038	158	0,9975	158	1,0104	158	0,9893	158	0,9956	158	0,9961	158	0,9975	158	0,9944	158	0,9925
	159	0,9937	159	0,9839	159	0,9967	159	0,992	159	0,9739	159	1,0063	159	0,988	159	0,9847	159	0,9915	159	0,9872	159	0,9933	159	1,0011	159	0,9846
	160	0,9962	160	0,9937	160	1,0226	160	0,9939	160	0,9864	160	1,0223	160	1,0191	160	0,9843	160	0,9951	160	0,984	160	0,984	160	0,9972	160	0,995
	161	0,9995	161	0,9797	161	1,0077	161	1,0065	161	0,9971	161	1,0055	161	1,0048	161	0,981	161	0,9997	161	0,9988	161	0,9932	161	1,0035	161	0,9976
	162	0,9909	162	0,9579	162	1,0155	162	1,0033	162	0,9751	162	0,9962	162	1,0423	162	0,9838	162	0,995	162	0,989	162	0,9894	162	0,9858	162	0,9906
	163	0,9841	163	1,0055	163	1,0083	163	1,0116	163	0,9904	163	0,9973	163	0,9965	163	0,9903	163	0,9894	163	1,0053	163	0,9866	163	0,9998	163	0,9923
	164	0,9955	164	0,9833	164	1,0194	164	1,0044	164	0,9994	164	0,9934	164	1,0293	164	0,9936	164	0,9958	164	0,9908	164	0,9997	164	0,9787	164	0,9873
	165	0,9841	165	0,9973	165	1,0289	165	0,9689	165	1,0024	165	1,0123	165	0,9986	165	0,9723	165	0,9936	165	0,9991	165	0,9815	165	0,9965	165	0,9928
	166	0,9729	166	0,9954	166	1,0458	166	0,9995	166	1,0161	166	1,0118	166	0,9936	166	0,9908	166	1,0105	166	0,9827	166	1,0039	166	0,9869	166	0,9978
	167	0,9916	167	1,0044	167	1,0174	167	0,9838	167	0,9768	167	0,997	167	1,0489	167	0,9861	167	0,9926	167	0,9812	167	0,9869	167	0,9854	167	0,9846
	168	0,9937	168	1,0459	168	0,9886	168	0,9859	168	0,9929	168	0,9985	168	1,0143	168	0,997	168	0,9973	168	0,9804	168	0,9946	168	0,9903	168	0,9898
	169	0,9981	169	1,0013	169	1,0127	169	0,9831	169	1,0119	169	0,9928	169	1,0157	169	1,0047	169	0,9983	169	0,9802	169	0,9861	169	0,9713	169	0,9941
	170	0,9951	170	0,9967	170	1,0184	170	0,9762	170	0,9834	170	1,0157	170	1,0078	170	0,9894	170	0,9841	170	0,9812	170	0,9894	170	1,0012	170	0,9894
	171	0,9925	171	0,9734	171	1,0255	171	1,005	171	0,9795	171	1,0212	171	0,9877	171	0,9916	171	0,9852	171	0,9814	171	1,0075	171	0,9753	171	0,987
	172	0,9942	172	0,9816	172	1,0215	172	0,9833	172	0,9916	172	1,0061	172	0,9924	172	0,9956	172	0,9964	172	0,982	172	0,9916	172	0,9934	172	0,9896
	173	0,9834	173	0,9443	173	1,0143	173	0,9919	173	0,9745	173	0,9869	173	0,9923	173	0,9962	173	0,9899	173	0,9848	173	0,9896	173	0,9857	173	0,9911
	174	1,0039	174	0,9814	174	1,0265	174	0,9839	174	0,9925	174	1,013	174	1,0081	174	0,9863	174	0,9828	174	0,9815	174	0,9888	174	0,9813	174	0,9945
	175	0,9989	175	1,005	175	1,0077	175	1,0196	175	0,9968	175	1,0183	175	1,004	175	0,9923	175	0,9886	175	0,9888	175	0,9785	175	0,993	175	0,9944
	176	0,9895	176	1,005	176	1,0001	176	0,9848	176	0,9821	176	1,0029	176	0,9872	176	0,9835	176	0,9937	176	0,9897	176	0,9823	176	0,9776	176	0,9887
	177	0,9949	177	0,9648	177	1,0272	177	0,9956	177	0,9905	177	0,9975	177	1	177	0,9987	177	0,9871	177	1,0021	177	0,982	177	0,9816	177	0,9924
	178	0,9901	178	0,995	178	0,9947	178	0,9828	178	0,9948	178	1,0055	178	1,0262	178	0,9863	178	0,9978	178	0,9935	178	0,999	178	0,9817	178	0,9886
	179	0,9745	179	0,9616	179	1,0409	179	1,0019	179	0,989	179	1,0134	179	0,9965	179	0,9948	179	1,0027	179	1,0057	179	0,997	179	0,9788	179	0,9863
	180	0,9718	180	0,9963	180	0,9865	180	0,9912	180	1,0049	180	1,0117	180	1,002	180	0,9828	180	0,9789	180	0,9987	180	0,9751	180	0,9769	180	0,9937
	181	0,9656	181	0,9909	181	1,0064	181	1,0017	181	1,0135	181	1,0015	181	1,0068	181	0,9892	181	0,9922	181	0,9889	181	0,983	181	0,9909	181	0,9897
	182	0,991	182	1,0036	182	1,0094	182	0,9767	182	0,9839	182	1,021	182	1,0044	182	0,9893	182	1,0001	182	0,9877	182	0,9836	182	0,9938	182	0,9831
	183	0,9868	183	1,0131	183	0,9945	183	0,9943	183	0,9636	183	1,0309	183	0,9924	183	0,9971	183	0,9789	183	0,9835	183	0,9786	183	0,9887	183	0,9831
	184	0,9914	184	1,0197	184	1,0435	184	0,9799	184	0,9878	184	1,0148	184	0,9904	184	0,9859	184	0,9982	184	0,9732	184	0,9939	184	0,9944	184	0,992
	185	1,0062	185	0,9724	185	1,0395	185	0,9917	185	0,9999	185	1,0234	185	1,0119	185	0,9831	185	0,9996	185	0,9732	185	0,9994	185	0,9916	185	0,9861
	186	0,9895	186	0,989	186	1,0241	186	1	186	0,9794	186	1,0197	186	1,0211	186	0,9831	186	0,9831	186	0,9778	186	1,0025	186	0,9944	186	0,9865
	187	0,9924	187	0,9995	187	0,984	187	0,9586	187	0,9786	187	1,0157	187	1,0195	187	1,0006	187	0,9942	187	0,9812	187	0,9976	187	0,9985	187	0,9812
	188	0,99	188	1,0218	188	1,0276	188	0,9919	188	0,9761	188	1,0228	188	0,9793	188	0,9936	188	0,9798	188	0,9825	188	0,9978	188	0,9874	188	0,9861
	189	0,9957	189	0,9829	189	1,0333	189	1,0211	189	1,0077	189	1,0119	189	1,0242	189	0,9956	189	0,995	189	0,9751	189	0,9921	189	0,9796	189	0,9971
	190	1,0125	190	1,0108	190	1,0206	190	1,0011	190	1,0038	190	1,0043	190	1,0216	190	0,988	190	0,9962	190	0,9913	190	0,988	190	0,9872	190	0,9855
	191	1,0147	191	0,9712	191	1,0321	191	0,9958	191	0,9839	191	1,0276	191	1,0045	191	0,9906	191	0,9932	191	0,9981	191	0,9955	191	0,9922	191	0,9911
	192	0,996	192	0,9872	192	1,0142	192	1,0226	192	0,9729	192	1,0008	192	0,9792	192	0,9867	192	0,9908	192	0,9927	192	0,9876	192	0,9809	192	0,9887
	193	1,0028	193	0,9824	193	1,0124	193	0,9975	193	0,99	193	1,0152	193	1,0292	193	0,9915	193	0,9784	193	0,9962	193	0,9763	193	1,0043	193	0,9961
	194	0,9917	194	1,0002	194	1,0162	194	1,0088	194	0,9854	194	1,0111	194	1,0035	194	0,9797	194	0,9858	194	0,9866	194	0,9888	194	0,9972	194	1,001
	195	1,0097	195	0,9868	195	1,0287	195	0,9934	195	0,9969	195	1,0271	195	1,0265	195	0,9904	195	1,0018	195	1,0019	195	0,9821	195	0,9828	195	0,9941
	196	0,9906	196	1,0479	196	1,0391	196	0,9846	196	1,0017	196	1,0106	196	1,0154	196	0,9957	196	0,9854	196	0,9934	196	0,9925	196	0,9838	196	0,9859
