# Supplementary material for: The GAR domain integrates functions that are necessary for the proper localization of fibrillarin (FBL) inside eukaryotic cells
Source: PeerJ. 2020 Apr 28;8:e9029. doi: 10.7717/peerj.9029 (PMC7194090; doi:10.7717/peerj.9029)
Supplement: Supplemental Information 15 — Recovery curves of FRAP experiments with FBL-EGFP, ΔGAR-EGFP and GAR-EGFP (HeLa cells). The FRAP curve represents an average of ~15 cells. [file peerj-08-9029-s015.csv]

FBL	�1		�2		�3		�4		�5		�6		�7		�8		�9		�10		�11		�12
	0	1	0	1	0	1	0	1	0	1	0	1	0	1	0	1	0	1	0	1	0	1	0	1
	1	0,1003	1	0,1024	1	0,1325	1	0,0661	1	0,1167	1	0,2446	1	0,1275	1	0,111	1	0,2385	1	0,2649	1	0,2061	1	0,2579
	2	0,1926	2	0,2033	2	0,236	2	0,1376	2	0,2851	2	0,4534	2	0,2291	2	0,1738	2	0,3718	2	0,4101	2	0,2651	2	0,3216
	3	0,2426	3	0,2536	3	0,2939	3	0,1627	3	0,3496	3	0,5403	3	0,3019	3	0,2061	3	0,4358	3	0,4736	3	0,3042	3	0,3517
	4	0,2823	4	0,2852	4	0,3203	4	0,1946	4	0,4281	4	0,5635	4	0,3405	4	0,2242	4	0,4818	4	0,505	4	0,3283	4	0,3711
	5	0,2909	5	0,3213	5	0,3429	5	0,2036	5	0,4295	5	0,6006	5	0,3689	5	0,2464	5	0,4984	5	0,5327	5	0,3417	5	0,3829
	6	0,3121	6	0,3242	6	0,3568	6	0,2184	6	0,4701	6	0,6236	6	0,382	6	0,2683	6	0,5078	6	0,5596	6	0,361	6	0,4061
	7	0,326	7	0,3529	7	0,3766	7	0,2155	7	0,475	7	0,6458	7	0,4005	7	0,2696	7	0,5372	7	0,5836	7	0,3752	7	0,4054
	8	0,3421	8	0,3624	8	0,3795	8	0,2433	8	0,5063	8	0,6495	8	0,4148	8	0,2798	8	0,5423	8	0,5813	8	0,3766	8	0,4205
	9	0,3482	9	0,3731	9	0,3855	9	0,2348	9	0,4994	9	0,6783	9	0,4239	9	0,286	9	0,55	9	0,5905	9	0,395	9	0,424
	10	0,3456	10	0,3938	10	0,3986	10	0,245	10	0,4963	10	0,6744	10	0,435	10	0,302	10	0,5559	10	0,5969	10	0,3992	10	0,4309
	11	0,355	11	0,3938	11	0,407	11	0,2578	11	0,5115	11	0,6916	11	0,4461	11	0,2987	11	0,5674	11	0,5952	11	0,4064	11	0,4389
	12	0,3506	12	0,3974	12	0,4058	12	0,2554	12	0,539	12	0,6716	12	0,4489	12	0,3104	12	0,5721	12	0,606	12	0,4108	12	0,4484
	13	0,3716	13	0,3908	13	0,4247	13	0,261	13	0,5485	13	0,7056	13	0,4502	13	0,3098	13	0,5856	13	0,597	13	0,4153	13	0,4451
	14	0,3596	14	0,4125	14	0,4255	14	0,2756	14	0,5626	14	0,701	14	0,4555	14	0,329	14	0,5811	14	0,6347	14	0,4427	14	0,4549
	15	0,3766	15	0,4221	15	0,4292	15	0,2747	15	0,5494	15	0,7024	15	0,4536	15	0,3285	15	0,5954	15	0,6534	15	0,4139	15	0,4673
	16	0,3839	16	0,4169	16	0,4448	16	0,2754	16	0,5652	16	0,7064	16	0,4519	16	0,3408	16	0,6005	16	0,6203	16	0,4435	16	0,4559
	17	0,379	17	0,4195	17	0,441	17	0,2933	17	0,5369	17	0,7082	17	0,4649	17	0,335	17	0,5922	17	0,6413	17	0,4152	17	0,4726
	18	0,3916	18	0,4252	18	0,4468	18	0,2932	18	0,5759	18	0,7119	18	0,4714	18	0,342	18	0,6024	18	0,628	18	0,436	18	0,4697
	19	0,3967	19	0,432	19	0,4462	19	0,2935	19	0,5586	19	0,7217	19	0,4621	19	0,3435	19	0,601	19	0,6278	19	0,4517	19	0,4738
	20	0,4079	20	0,4429	20	0,4515	20	0,3034	20	0,5821	20	0,7151	20	0,4725	20	0,3449	20	0,6128	20	0,6444	20	0,448	20	0,4716
	21	0,404	21	0,4657	21	0,4502	21	0,3018	21	0,5562	21	0,7174	21	0,4773	21	0,3553	21	0,6184	21	0,6306	21	0,4665	21	0,4903
	22	0,4127	22	0,4373	22	0,4658	22	0,3049	22	0,607	22	0,7266	22	0,4787	22	0,3628	22	0,6171	22	0,6252	22	0,4628	22	0,4643
	23	0,4143	23	0,4643	23	0,4525	23	0,3096	23	0,5734	23	0,735	23	0,4825	23	0,3628	23	0,6184	23	0,6557	23	0,4636	23	0,4907
	24	0,4089	24	0,4528	24	0,4745	24	0,321	24	0,5978	24	0,7155	24	0,4827	24	0,3699	24	0,6239	24	0,6583	24	0,4656	24	0,5044
	25	0,4171	25	0,464	25	0,4669	25	0,3126	25	0,5807	25	0,7387	25	0,4828	25	0,3721	25	0,6229	25	0,6617	25	0,4702	25	0,5071
	26	0,4236	26	0,4665	26	0,4773	26	0,3225	26	0,6009	26	0,7207	26	0,4839	26	0,3804	26	0,6302	26	0,6605	26	0,4739	26	0,5064
	27	0,4205	27	0,4801	27	0,4851	27	0,3121	27	0,5986	27	0,7464	27	0,4957	27	0,3749	27	0,6171	27	0,666	27	0,4721	27	0,5096
	28	0,4267	28	0,4892	28	0,4746	28	0,3253	28	0,5984	28	0,7496	28	0,4891	28	0,3879	28	0,6363	28	0,6607	28	0,4732	28	0,5207
	29	0,4195	29	0,4764	29	0,4779	29	0,3302	29	0,5801	29	0,7463	29	0,4873	29	0,3827	29	0,6304	29	0,6483	29	0,4828	29	0,4958
	30	0,4293	30	0,4855	30	0,4828	30	0,3382	30	0,5984	30	0,7462	30	0,4949	30	0,4004	30	0,6432	30	0,6639	30	0,4817	30	0,5133
	31	0,4373	31	0,4698	31	0,4835	31	0,3493	31	0,5962	31	0,7543	31	0,4917	31	0,3903	31	0,635	31	0,6643	31	0,482	31	0,5179
	32	0,4342	32	0,4855	32	0,4852	32	0,3439	32	0,623	32	0,7543	32	0,4958	32	0,3889	32	0,638	32	0,6749	32	0,4888	32	0,5237
	33	0,4364	33	0,479	33	0,4774	33	0,3596	33	0,5942	33	0,7519	33	0,4994	33	0,3952	33	0,6417	33	0,6586	33	0,4945	33	0,5185
	34	0,436	34	0,4831	34	0,4858	34	0,3283	34	0,6098	34	0,7462	34	0,5085	34	0,4115	34	0,6377	34	0,6682	34	0,4936	34	0,5291
	35	0,4449	35	0,5116	35	0,4839	35	0,3553	35	0,5861	35	0,7505	35	0,5049	35	0,3922	35	0,6464	35	0,6855	35	0,4997	35	0,5287
	36	0,4457	36	0,5146	36	0,5009	36	0,3542	36	0,6256	36	0,7627	36	0,507	36	0,4014	36	0,6398	36	0,6747	36	0,5002	36	0,5406
	37	0,4337	37	0,4977	37	0,4945	37	0,361	37	0,6182	37	0,7454	37	0,5092	37	0,3986	37	0,6481	37	0,6834	37	0,5023	37	0,5574
	38	0,4434	38	0,5064	38	0,5004	38	0,3504	38	0,6223	38	0,7521	38	0,5114	38	0,4092	38	0,6569	38	0,6751	38	0,5116	38	0,5269
	39	0,457	39	0,5083	39	0,4921	39	0,3584	39	0,6058	39	0,7642	39	0,5151	39	0,4124	39	0,6501	39	0,6701	39	0,4984	39	0,548
	40	0,4551	40	0,5036	40	0,5003	40	0,3573	40	0,6245	40	0,746	40	0,5174	40	0,4182	40	0,6544	40	0,6623	40	0,4978	40	0,5571
	41	0,4517	41	0,5268	41	0,5076	41	0,3645	41	0,614	41	0,7612	41	0,521	41	0,4147	41	0,6678	41	0,6647	41	0,5104	41	0,5453
	42	0,4602	42	0,5238	42	0,5073	42	0,3517	42	0,6481	42	0,7458	42	0,5199	42	0,4174	42	0,658	42	0,6854	42	0,5083	42	0,5454
	43	0,4582	43	0,525	43	0,5013	43	0,375	43	0,6192	43	0,7628	43	0,5151	43	0,422	43	0,6676	43	0,6793	43	0,5109	43	0,545
	44	0,4787	44	0,5233	44	0,5075	44	0,3646	44	0,6345	44	0,7737	44	0,5195	44	0,4283	44	0,6657	44	0,6887	44	0,5134	44	0,5632
	45	0,4656	45	0,5326	45	0,4987	45	0,3718	45	0,6184	45	0,7659	45	0,5144	45	0,4264	45	0,6567	45	0,697	45	0,5106	45	0,5616
	46	0,4626	46	0,5276	46	0,5085	46	0,3732	46	0,6409	46	0,7705	46	0,5219	46	0,427	46	0,6697	46	0,6712	46	0,5081	46	0,57
	47	0,4665	47	0,5242	47	0,5075	47	0,3804	47	0,6325	47	0,7517	47	0,5221	47	0,4234	47	0,6677	47	0,6829	47	0,53	47	0,5571
	48	0,4734	48	0,5411	48	0,504	48	0,3804	48	0,6238	48	0,7564	48	0,5172	48	0,4441	48	0,6741	48	0,6727	48	0,5268	48	0,5801
	49	0,4772	49	0,5338	49	0,511	49	0,3847	49	0,6124	49	0,7847	49	0,5408	49	0,4323	49	0,6712	49	0,7169	49	0,5358	49	0,5471
	50	0,4759	50	0,5294	50	0,5123	50	0,3784	50	0,6473	50	0,7654	50	0,5277	50	0,4388	50	0,6744	50	0,6728	50	0,5202	50	0,5622
	51	0,4846	51	0,5581	51	0,5149	51	0,386	51	0,6194	51	0,7613	51	0,5293	51	0,425	51	0,6818	51	0,6836	51	0,5206	51	0,5747
	52	0,4849	52	0,5545	52	0,5155	52	0,39	52	0,6441	52	0,7604	52	0,5257	52	0,4467	52	0,6697	52	0,6774	52	0,5361	52	0,5777
	53	0,4781	53	0,5485	53	0,5256	53	0,3964	53	0,6235	53	0,7723	53	0,5364	53	0,4398	53	0,6759	53	0,6862	53	0,536	53	0,5781
	54	0,4814	54	0,5607	54	0,5152	54	0,4013	54	0,6267	54	0,7657	54	0,5304	54	0,4447	54	0,6678	54	0,6992	54	0,5367	54	0,5734
	55	0,4732	55	0,5499	55	0,5178	55	0,3978	55	0,6275	55	0,7703	55	0,5301	55	0,4473	55	0,6871	55	0,685	55	0,5325	55	0,5827
	56	0,4826	56	0,5592	56	0,5214	56	0,4041	56	0,6632	56	0,7713	56	0,5416	56	0,4574	56	0,6778	56	0,7077	56	0,545	56	0,5862
	57	0,4844	57	0,5392	57	0,5208	57	0,3957	57	0,6187	57	0,7583	57	0,5328	57	0,4489	57	0,6865	57	0,6775	57	0,5457	57	0,5768
	58	0,4931	58	0,5527	58	0,5262	58	0,395	58	0,6451	58	0,7657	58	0,5431	58	0,4565	58	0,6734	58	0,6925	58	0,5445	58	0,5731
	59	0,4883	59	0,5492	59	0,5283	59	0,4173	59	0,6256	59	0,7638	59	0,5346	59	0,4386	59	0,6893	59	0,7047	59	0,5491	59	0,5878
	60	0,4853	60	0,5388	60	0,5344	60	0,4177	60	0,6549	60	0,7594	60	0,5372	60	0,4489	60	0,6828	60	0,6966	60	0,557	60	0,5831
	61	0,495	61	0,5432	61	0,5339	61	0,3932	61	0,6394	61	0,7776	61	0,5408	61	0,4423	61	0,6899	61	0,6734	61	0,5417	61	0,5851
	62	0,4957	62	0,5696	62	0,5295	62	0,4027	62	0,6595	62	0,7616	62	0,5428	62	0,4556	62	0,6911	62	0,6929	62	0,5446	62	0,5837
	63	0,4975	63	0,5474	63	0,5243	63	0,4194	63	0,6424	63	0,7605	63	0,5444	63	0,461	63	0,694	63	0,7022	63	0,5441	63	0,5793
	64	0,4911	64	0,5661	64	0,5279	64	0,425	64	0,6363	64	0,7963	64	0,5465	64	0,4616	64	0,6985	64	0,6902	64	0,5546	64	0,5892
	65	0,4928	65	0,5766	65	0,5293	65	0,4093	65	0,6439	65	0,7867	65	0,5432	65	0,45	65	0,6824	65	0,6834	65	0,5512	65	0,5951
	66	0,5002	66	0,5802	66	0,5407	66	0,4126	66	0,6404	66	0,7728	66	0,5522	66	0,4672	66	0,6916	66	0,6979	66	0,5613	66	0,5955
	67	0,4988	67	0,5746	67	0,5373	67	0,4222	67	0,6389	67	0,7895	67	0,5391	67	0,4636	67	0,6997	67	0,7002	67	0,5629	67	0,5945
	68	0,5023	68	0,5688	68	0,5399	68	0,4271	68	0,6407	68	0,7932	68	0,5507	68	0,4758	68	0,7018	68	0,7152	68	0,559	68	0,6011
	69	0,4983	69	0,5728	69	0,5385	69	0,4289	69	0,6451	69	0,7972	69	0,5523	69	0,4599	69	0,7014	69	0,6968	69	0,5579	69	0,5909
	70	0,5017	70	0,5723	70	0,5545	70	0,4522	70	0,654	70	0,7935	70	0,5528	70	0,4616	70	0,6974	70	0,7109	70	0,5644	70	0,5916
	71	0,5187	71	0,58	71	0,5394	71	0,4397	71	0,6453	71	0,8116	71	0,5477	71	0,4589	71	0,694	71	0,6845	71	0,5763	71	0,6006
	72	0,5107	72	0,5905	72	0,5432	72	0,4342	72	0,6425	72	0,7892	72	0,5494	72	0,475	72	0,7002	72	0,713	72	0,5674	72	0,5926
	73	0,5184	73	0,5811	73	0,5365	73	0,4369	73	0,6513	73	0,784	73	0,5517	73	0,4599	73	0,7036	73	0,7119	73	0,5707	73	0,6024
	74	0,5245	74	0,5894	74	0,5444	74	0,4356	74	0,6467	74	0,7858	74	0,5589	74	0,4775	74	0,7038	74	0,7044	74	0,5737	74	0,5941
	75	0,5154	75	0,5815	75	0,5426	75	0,4266	75	0,6683	75	0,7899	75	0,5574	75	0,4805	75	0,7044	75	0,7156	75	0,5723	75	0,5847
	76	0,5174	76	0,5717	76	0,558	76	0,4545	76	0,6528	76	0,7906	76	0,5467	76	0,4728	76	0,6869	76	0,6981	76	0,5692	76	0,5942
	77	0,5183	77	0,5819	77	0,5506	77	0,4376	77	0,663	77	0,7853	77	0,5497	77	0,4694	77	0,7028	77	0,7133	77	0,5533	77	0,586
	78	0,5261	78	0,5965	78	0,5544	78	0,4424	78	0,6584	78	0,7708	78	0,5598	78	0,479	78	0,6918	78	0,7104	78	0,5657	78	0,6088
	79	0,5292	79	0,5863	79	0,5455	79	0,4487	79	0,6712	79	0,7624	79	0,5632	79	0,4716	79	0,7066	79	0,7088	79	0,5656	79	0,6106
	80	0,5174	80	0,5956	80	0,5526	80	0,4535	80	0,6425	80	0,7666	80	0,555	80	0,489	80	0,6972	80	0,7025	80	0,5763	80	0,6135
	81	0,5258	81	0,5889	81	0,5575	81	0,4392	81	0,6499	81	0,7759	81	0,5519	81	0,4688	81	0,7101	81	0,6981	81	0,5575	81	0,5969
	82	0,5318	82	0,6057	82	0,556	82	0,4395	82	0,6782	82	0,7502	82	0,5597	82	0,4811	82	0,7103	82	0,7212	82	0,5714	82	0,6107
	83	0,5247	83	0,5926	83	0,5551	83	0,4431	83	0,6665	83	0,7731	83	0,5531	83	0,4788	83	0,7089	83	0,7224	83	0,5797	83	0,6207
	84	0,5305	84	0,6088	84	0,5588	84	0,459	84	0,6768	84	0,7647	84	0,567	84	0,4934	84	0,7114	84	0,701	84	0,58	84	0,6213
	85	0,5162	85	0,6071	85	0,5596	85	0,4356	85	0,6502	85	0,7732	85	0,5649	85	0,4852	85	0,7193	85	0,709	85	0,5736	85	0,6151
	86	0,5246	86	0,5947	86	0,5627	86	0,4466	86	0,6682	86	0,7744	86	0,574	86	0,499	86	0,7167	86	0,7113	86	0,5761	86	0,62
	87	0,5134	87	0,601	87	0,5545	87	0,4358	87	0,6648	87	0,7707	87	0,5692	87	0,4917	87	0,7088	87	0,7187	87	0,5812	87	0,6274
	88	0,524	88	0,6074	88	0,568	88	0,4609	88	0,6721	88	0,7676	88	0,5625	88	0,503	88	0,7129	88	0,7142	88	0,5739	88	0,5996
	89	0,5351	89	0,6097	89	0,5631	89	0,4472	89	0,6637	89	0,7733	89	0,5886	89	0,498	89	0,7079	89	0,7143	89	0,5926	89	0,6178
	90	0,5331	90	0,62	90	0,5728	90	0,4695	90	0,6767	90	0,7799	90	0,5726	90	0,5134	90	0,7203	90	0,7107	90	0,5816	90	0,6218
	91	0,5315	91	0,6139	91	0,5663	91	0,4419	91	0,6873	91	0,7922	91	0,5728	91	0,4907	91	0,7096	91	0,6947	91	0,5924	91	0,6083
	92	0,5365	92	0,6119	92	0,561	92	0,4517	92	0,6848	92	0,7937	92	0,578	92	0,5048	92	0,7144	92	0,7158	92	0,5708	92	0,6191
	93	0,535	93	0,6127	93	0,5615	93	0,4379	93	0,668	93	0,7828	93	0,5671	93	0,4928	93	0,7121	93	0,714	93	0,5841	93	0,626
	94	0,5375	94	0,6042	94	0,5618	94	0,4569	94	0,6714	94	0,7919	94	0,5692	94	0,5023	94	0,7333	94	0,7118	94	0,5887	94	0,634
	95	0,5291	95	0,6022	95	0,5699	95	0,4555	95	0,6713	95	0,7931	95	0,5755	95	0,497	95	0,7155	95	0,725	95	0,6021	95	0,6314
	96	0,5349	96	0,6236	96	0,5673	96	0,4706	96	0,6562	96	0,7784	96	0,5606	96	0,4871	96	0,7216	96	0,7243	96	0,5812	96	0,6337
	97	0,5355	97	0,6245	97	0,5608	97	0,4587	97	0,6813	97	0,7878	97	0,5747	97	0,5036	97	0,7247	97	0,7339	97	0,5812	97	0,6294
	98	0,5358	98	0,605	98	0,5795	98	0,469	98	0,6655	98	0,7713	98	0,5745	98	0,5162	98	0,7212	98	0,7264	98	0,6097	98	0,6245
	99	0,5446	99	0,6213	99	0,557	99	0,4825	99	0,6484	99	0,7656	99	0,5832	99	0,5049	99	0,7254	99	0,7252	99	0,5892	99	0,6448
	100	0,5544	100	0,6121	100	0,5654	100	0,4822	100	0,6885	100	0,7748	100	0,5748	100	0,5097	100	0,715	100	0,7357	100	0,5915	100	0,6348
	101	0,5451	101	0,6161	101	0,5784	101	0,4525	101	0,6573	101	0,7911	101	0,5683	101	0,4962	101	0,7223	101	0,7218	101	0,5929	101	0,6321
	102	0,5442	102	0,6297	102	0,5708	102	0,4694	102	0,6812	102	0,7741	102	0,585	102	0,5061	102	0,7291	102	0,7215	102	0,5946	102	0,6436
	103	0,5473	103	0,6223	103	0,575	103	0,4565	103	0,6775	103	0,7562	103	0,5767	103	0,5029	103	0,7367	103	0,725	103	0,5989	103	0,6342
	104	0,5556	104	0,6375	104	0,5729	104	0,4615	104	0,6838	104	0,7794	104	0,5817	104	0,5107	104	0,7119	104	0,7363	104	0,5918	104	0,634
	105	0,5498	105	0,6133	105	0,5766	105	0,4583	105	0,6887	105	0,7886	105	0,5809	105	0,5024	105	0,7301	105	0,7333	105	0,5923	105	0,6596
	106	0,5497	106	0,633	106	0,5703	106	0,4645	106	0,6998	106	0,7767	106	0,5728	106	0,5085	106	0,7235	106	0,7234	106	0,5972	106	0,6373
	107	0,5443	107	0,6299	107	0,5747	107	0,4666	107	0,6708	107	0,7793	107	0,5784	107	0,5153	107	0,7285	107	0,7315	107	0,5958	107	0,636
	108	0,5607	108	0,6229	108	0,5716	108	0,4671	108	0,6952	108	0,7569	108	0,5836	108	0,5207	108	0,7222	108	0,7118	108	0,6023	108	0,6162
	109	0,5533	109	0,616	109	0,5712	109	0,4651	109	0,6764	109	0,7592	109	0,578	109	0,5046	109	0,7276	109	0,7227	109	0,5898	109	0,6299
	110	0,5574	110	0,6358	110	0,5714	110	0,4746	110	0,6844	110	0,7763	110	0,5808	110	0,521	110	0,7349	110	0,7356	110	0,587	110	0,6191
	111	0,5449	111	0,6136	111	0,5702	111	0,4602	111	0,6785	111	0,7629	111	0,5879	111	0,5151	111	0,7201	111	0,7249	111	0,6115	111	0,6253
	112	0,5669	112	0,6286	112	0,5741	112	0,4798	112	0,6922	112	0,7667	112	0,5779	112	0,5112	112	0,7325	112	0,7188	112	0,6087	112	0,6242
	113	0,5598	113	0,6296	113	0,577	113	0,4479	113	0,6828	113	0,7573	113	0,5788	113	0,5029	113	0,7321	113	0,7359	113	0,6049	113	0,6492
	114	0,5636	114	0,6186	114	0,5683	114	0,5152	114	0,6728	114	0,7445	114	0,5868	114	0,5182	114	0,7284	114	0,7204	114	0,6061	114	0,6265
	115	0,5554	115	0,6293	115	0,5757	115	0,4637	115	0,684	115	0,7619	115	0,576	115	0,5183	115	0,7346	115	0,7246	115	0,5961	115	0,6344
	116	0,5666	116	0,6392	116	0,5762	116	0,4734	116	0,6805	116	0,7908	116	0,587	116	0,5197	116	0,7385	116	0,7331	116	0,5942	116	0,6419
	117	0,5528	117	0,6402	117	0,5764	117	0,4924	117	0,6745	117	0,7891	117	0,5867	117	0,5065	117	0,7312	117	0,7271	117	0,5986	117	0,6333
	118	0,5606	118	0,6349	118	0,5733	118	0,4687	118	0,6894	118	0,7745	118	0,5837	118	0,5313	118	0,7305	118	0,7353	118	0,622	118	0,6342
	119	0,5684	119	0,6375	119	0,5806	119	0,4725	119	0,6698	119	0,7553	119	0,5735	119	0,5155	119	0,7288	119	0,7173	119	0,609	119	0,6366
	120	0,5722	120	0,6192	120	0,5742	120	0,4768	120	0,6898	120	0,7772	120	0,5862	120	0,5309	120	0,7338	120	0,7431	120	0,6103	120	0,6278
	121	0,5741	121	0,632	121	0,5808	121	0,4867	121	0,6967	121	0,786	121	0,584	121	0,5278	121	0,7404	121	0,7366	121	0,5945	121	0,6478
	122	0,575	122	0,6364	122	0,5863	122	0,4802	122	0,6863	122	0,7854	122	0,5861	122	0,5317	122	0,7324	122	0,706	122	0,6035	122	0,617
	123	0,5618	123	0,6265	123	0,59	123	0,4766	123	0,6849	123	0,7881	123	0,5872	123	0,5378	123	0,7286	123	0,7357	123	0,6	123	0,6181
	124	0,5797	124	0,6265	124	0,5773	124	0,4817	124	0,6852	124	0,7768	124	0,5758	124	0,5344	124	0,732	124	0,7354	124	0,5987	124	0,6309
	125	0,5724	125	0,6123	125	0,5802	125	0,4449	125	0,6962	125	0,7726	125	0,5803	125	0,5236	125	0,7328	125	0,7216	125	0,5978	125	0,6386
	126	0,5764	126	0,6337	126	0,5845	126	0,4775	126	0,699	126	0,7794	126	0,5899	126	0,5333	126	0,7414	126	0,7237	126	0,5907	126	0,6533
	127	0,5813	127	0,6141	127	0,578	127	0,4788	127	0,7104	127	0,7752	127	0,5943	127	0,5192	127	0,7361	127	0,7311	127	0,5955	127	0,6484
	128	0,5762	128	0,6265	128	0,5786	128	0,4914	128	0,7037	128	0,7713	128	0,5952	128	0,5231	128	0,7366	128	0,7262	128	0,599	128	0,6448
	129	0,5691	129	0,6092	129	0,5802	129	0,4732	129	0,6783	129	0,7903	129	0,5978	129	0,5305	129	0,7467	129	0,7433	129	0,5997	129	0,636
	130	0,5728	130	0,6231	130	0,5917	130	0,5068	130	0,6908	130	0,7858	130	0,5959	130	0,5309	130	0,7545	130	0,7186	130	0,6025	130	0,6317
	131	0,5764	131	0,6216	131	0,5798	131	0,4779	131	0,6867	131	0,7795	131	0,5918	131	0,5362	131	0,7475	131	0,7303	131	0,6122	131	0,6439
	132	0,5651	132	0,6297	132	0,5759	132	0,4966	132	0,6965	132	0,7821	132	0,5877	132	0,5517	132	0,7397	132	0,7177	132	0,6085	132	0,6375
	133	0,5796	133	0,6343	133	0,5774	133	0,4982	133	0,7095	133	0,7671	133	0,5979	133	0,5275	133	0,7435	133	0,7198	133	0,6025	133	0,6432
	134	0,5634	134	0,6459	134	0,5827	134	0,4955	134	0,708	134	0,7679	134	0,6051	134	0,5375	134	0,7382	134	0,7378	134	0,6076	134	0,6322
	135	0,5679	135	0,6152	135	0,586	135	0,4933	135	0,7054	135	0,7847	135	0,5999	135	0,5449	135	0,7384	135	0,7506	135	0,6127	135	0,648
	136	0,588	136	0,6419	136	0,5741	136	0,4858	136	0,6972	136	0,771	136	0,5922	136	0,549	136	0,7452	136	0,7438	136	0,6179	136	0,646
	137	0,5732	137	0,6405	137	0,5723	137	0,4887	137	0,7044	137	0,7681	137	0,5929	137	0,5312	137	0,7302	137	0,749	137	0,6219	137	0,6576
	138	0,5736	138	0,6307	138	0,5867	138	0,4956	138	0,7234	138	0,7695	138	0,5858	138	0,5481	138	0,7505	138	0,7354	138	0,616	138	0,6355
	139	0,5782	139	0,6277	139	0,5904	139	0,4881	139	0,7068	139	0,7846	139	0,5977	139	0,5403	139	0,7398	139	0,7385	139	0,6226	139	0,6424
	140	0,5822	140	0,6515	140	0,5849	140	0,5045	140	0,6804	140	0,7948	140	0,6098	140	0,5567	140	0,7451	140	0,7292	140	0,6131	140	0,6341
	141	0,5764	141	0,6235	141	0,5879	141	0,4938	141	0,705	141	0,7877	141	0,5853	141	0,543	141	0,7329	141	0,7412	141	0,6262	141	0,6455
	142	0,5823	142	0,6321	142	0,5847	142	0,5235	142	0,7	142	0,8015	142	0,6004	142	0,5666	142	0,7528	142	0,7438	142	0,6112	142	0,6483
	143	0,5841	143	0,639	143	0,5872	143	0,4953	143	0,7114	143	0,7838	143	0,608	143	0,5409	143	0,7377	143	0,7541	143	0,6164	143	0,6301
	144	0,5772	144	0,636	144	0,5926	144	0,5061	144	0,7251	144	0,7825	144	0,5987	144	0,5558	144	0,7457	144	0,7488	144	0,6141	144	0,6291
	145	0,5736	145	0,6126	145	0,5827	145	0,5124	145	0,7204	145	0,7846	145	0,5914	145	0,5399	145	0,747	145	0,7202	145	0,6223	145	0,6206
	146	0,5762	146	0,6345	146	0,5767	146	0,5142	146	0,7038	146	0,786	146	0,6027	146	0,5449	146	0,7454	146	0,7356	146	0,6121	146	0,6398
	147	0,5647	147	0,6386	147	0,5883	147	0,4869	147	0,7065	147	0,78	147	0,5938	147	0,549	147	0,7512	147	0,7406	147	0,6164	147	0,6389
	148	0,5824	148	0,639	148	0,5962	148	0,5184	148	0,7279	148	0,7982	148	0,5981	148	0,5589	148	0,7551	148	0,7394	148	0,6178	148	0,6408
	149	0,586	149	0,6365	149	0,5949	149	0,496	149	0,7179	149	0,7943	149	0,6057	149	0,5452	149	0,7565	149	0,7591	149	0,6122	149	0,6313
	150	0,5848	150	0,6444	150	0,5842	150	0,5352	150	0,7127	150	0,786	150	0,5959	150	0,5537	150	0,7478	150	0,7501	150	0,6189	150	0,6214
	151	0,5872	151	0,65	151	0,5967	151	0,5241	151	0,7189	151	0,8124	151	0,6069	151	0,5393	151	0,7459	151	0,737	151	0,6238	151	0,64
	152	0,5793	152	0,6382	152	0,5935	152	0,5126	152	0,7162	152	0,8042	152	0,6055	152	0,5508	152	0,7477	152	0,7576	152	0,6232	152	0,6333
	153	0,5819	153	0,647	153	0,5875	153	0,5263	153	0,72	153	0,816	153	0,5992	153	0,5364	153	0,7471	153	0,7432	153	0,6161	153	0,6386
	154	0,5918	154	0,6589	154	0,5971	154	0,5128	154	0,7276	154	0,8138	154	0,6062	154	0,5635	154	0,7478	154	0,7312	154	0,6109	154	0,6447
	155	0,5807	155	0,6417	155	0,5957	155	0,5292	155	0,7352	155	0,8046	155	0,6066	155	0,5512	155	0,7438	155	0,756	155	0,6205	155	0,6376
	156	0,5851	156	0,6572	156	0,5947	156	0,5229	156	0,7309	156	0,8036	156	0,612	156	0,5625	156	0,7489	156	0,7355	156	0,6143	156	0,635
	157	0,5873	157	0,6578	157	0,6036	157	0,5322	157	0,7261	157	0,8144	157	0,6087	157	0,5433	157	0,7414	157	0,7546	157	0,6104	157	0,6524
	158	0,5916	158	0,6523	158	0,5921	158	0,54	158	0,7424	158	0,81	158	0,6057	158	0,5632	158	0,7447	158	0,7445	158	0,6206	158	0,635
	159	0,5827	159	0,647	159	0,6001	159	0,5118	159	0,7162	159	0,7983	159	0,6088	159	0,5523	159	0,7466	159	0,7483	159	0,6201	159	0,6581
	160	0,5798	160	0,6474	160	0,5968	160	0,5474	160	0,7245	160	0,8065	160	0,5992	160	0,56	160	0,758	160	0,7543	160	0,613	160	0,637
	161	0,5957	161	0,6548	161	0,5994	161	0,5123	161	0,7247	161	0,8103	161	0,6125	161	0,5549	161	0,7581	161	0,728	161	0,6276	161	0,6349
	162	0,6013	162	0,6567	162	0,601	162	0,5309	162	0,7432	162	0,817	162	0,6105	162	0,5722	162	0,7641	162	0,7479	162	0,6206	162	0,6645
	163	0,5821	163	0,6448	163	0,6033	163	0,532	163	0,7443	163	0,8124	163	0,5939	163	0,5547	163	0,7486	163	0,7286	163	0,6241	163	0,6633
	164	0,5915	164	0,6564	164	0,5955	164	0,5548	164	0,734	164	0,8205	164	0,6111	164	0,5516	164	0,7509	164	0,7576	164	0,616	164	0,6634
	165	0,589	165	0,6625	165	0,6006	165	0,5498	165	0,728	165	0,8219	165	0,6106	165	0,556	165	0,7533	165	0,7307	165	0,6413	165	0,651
	166	0,6018	166	0,6748	166	0,5921	166	0,5262	166	0,7117	166	0,817	166	0,6172	166	0,5667	166	0,7563	166	0,7506	166	0,6291	166	0,6632
	167	0,5932	167	0,6596	167	0,604	167	0,5422	167	0,7361	167	0,8053	167	0,6118	167	0,5527	167	0,761	167	0,748	167	0,6483	167	0,6491
	168	0,6081	168	0,6803	168	0,5924	168	0,5551	168	0,7438	168	0,826	168	0,6057	168	0,5555	168	0,7463	168	0,747	168	0,6382	168	0,6635
	169	0,5856	169	0,6401	169	0,6005	169	0,553	169	0,7259	169	0,8054	169	0,6198	169	0,5714	169	0,7641	169	0,7429	169	0,6273	169	0,6433
	170	0,5937	170	0,6646	170	0,5992	170	0,5358	170	0,7431	170	0,8163	170	0,6124	170	0,5579	170	0,7587	170	0,7476	170	0,6227	170	0,6483
	171	0,5878	171	0,6528	171	0,6012	171	0,5385	171	0,7354	171	0,807	171	0,6184	171	0,5654	171	0,7557	171	0,7597	171	0,6283	171	0,6432
	172	0,599	172	0,644	172	0,5958	172	0,5344	172	0,7689	172	0,8099	172	0,6175	172	0,5599	172	0,7576	172	0,7376	172	0,6284	172	0,6385
	173	0,5857	173	0,6413	173	0,5971	173	0,536	173	0,7272	173	0,8217	173	0,6147	173	0,5595	173	0,7652	173	0,7641	173	0,6228	173	0,6406
	174	0,5948	174	0,652	174	0,5899	174	0,5257	174	0,7348	174	0,8218	174	0,6119	174	0,5593	174	0,7593	174	0,7476	174	0,6343	174	0,6632
	175	0,5964	175	0,6463	175	0,5971	175	0,5317	175	0,746	175	0,8119	175	0,6143	175	0,5513	175	0,7593	175	0,758	175	0,6182	175	0,6611
	176	0,5888	176	0,6489	176	0,5982	176	0,5387	176	0,7571	176	0,8068	176	0,6122	176	0,5756	176	0,7704	176	0,7573	176	0,6254	176	0,6584
	177	0,5893	177	0,6386	177	0,5948	177	0,5404	177	0,7384	177	0,8076	177	0,6043	177	0,5545	177	0,7665	177	0,7362	177	0,6196	177	0,6617
	178	0,6034	178	0,6587	178	0,6006	178	0,5167	178	0,7303	178	0,8293	178	0,6284	178	0,5764	178	0,7715	178	0,7555	178	0,6299	178	0,657
	179	0,593	179	0,6302	179	0,5868	179	0,5306	179	0,7368	179	0,8217	179	0,6139	179	0,5678	179	0,7555	179	0,7684	179	0,6313	179	0,6667
	180	0,5977	180	0,64	180	0,5923	180	0,5352	180	0,738	180	0,8206	180	0,6143	180	0,5762	180	0,7711	180	0,7393	180	0,6353	180	0,6734
	181	0,597	181	0,6527	181	0,5885	181	0,535	181	0,767	181	0,8222	181	0,6115	181	0,5595	181	0,767	181	0,7386	181	0,6264	181	0,6557
	182	0,5906	182	0,6393	182	0,6023	182	0,5304	182	0,7426	182	0,8266	182	0,618	182	0,5706	182	0,7759	182	0,7438	182	0,6334	182	0,6462
	183	0,6019	183	0,6254	183	0,6002	183	0,5247	183	0,7175	183	0,8272	183	0,6168	183	0,5796	183	0,7667	183	0,7547	183	0,6309	183	0,6724
	184	0,6098	184	0,6363	184	0,5945	184	0,5347	184	0,7396	184	0,8149	184	0,6271	184	0,5751	184	0,7782	184	0,7511	184	0,6274	184	0,6493
	185	0,5965	185	0,6507	185	0,6067	185	0,536	185	0,7347	185	0,8155	185	0,613	185	0,5643	185	0,7558	185	0,7524	185	0,6387	185	0,6674
	186	0,6124	186	0,6556	186	0,5999	186	0,525	186	0,7337	186	0,8254	186	0,6204	186	0,574	186	0,774	186	0,7469	186	0,6297	186	0,6376
	187	0,5997	187	0,6209	187	0,6022	187	0,5463	187	0,7391	187	0,8242	187	0,6167	187	0,5706	187	0,76	187	0,7384	187	0,6356	187	0,6608
	188	0,6016	188	0,6661	188	0,5976	188	0,5443	188	0,7564	188	0,8382	188	0,6231	188	0,5921	188	0,7658	188	0,7548	188	0,6394	188	0,6666
	189	0,6008	189	0,6396	189	0,5982	189	0,5408	189	0,752	189	0,8181	189	0,6255	189	0,5632	189	0,7799	189	0,7571	189	0,6459	189	0,6558
	190	0,5953	190	0,6538	190	0,6005	190	0,5256	190	0,742	190	0,8227	190	0,623	190	0,5746	190	0,7723	190	0,751	190	0,6474	190	0,6512
	191	0,5872	191	0,6318	191	0,6094	191	0,5463	191	0,7436	191	0,8454	191	0,6344	191	0,5813	191	0,7838	191	0,74	191	0,6444	191	0,6433
	192	0,6071	192	0,6538	192	0,6065	192	0,5376	192	0,7514	192	0,8209	192	0,6188	192	0,5875	192	0,7753	192	0,7552	192	0,6328	192	0,6446
	193	0,5932	193	0,6128	193	0,5971	193	0,5312	193	0,7472	193	0,817	193	0,6215	193	0,5829	193	0,7695	193	0,7584	193	0,6419	193	0,6385
	194	0,5955	194	0,6367	194	0,5963	194	0,5493	194	0,7644	194	0,8056	194	0,6156	194	0,5911	194	0,7726	194	0,749	194	0,6638	194	0,6384
	195	0,6015	195	0,6421	195	0,6022	195	0,5499	195	0,7225	195	0,8252	195	0,6259	195	0,5802	195	0,7691	195	0,7657	195	0,6586	195	0,6441
	196	0,5949	196	0,6421	196	0,5899	196	0,5481	196	0,7526	196	0,8476	196	0,6334	196	0,583	196	0,7753	196	0,7497	196	0,6582	196	0,6356
