# Supplementary material for: The GAR domain integrates functions that are necessary for the proper localization of fibrillarin (FBL) inside eukaryotic cells
Source: PeerJ. 2020 Apr 28;8:e9029. doi: 10.7717/peerj.9029 (PMC7194090; doi:10.7717/peerj.9029)
Supplement: Supplemental Information 16 — Nucleolar accumulation (Fn/Fnuc) of the GAR domain and the mutated forms of the GAR domain, in which different numbers of arginine residues were substituted with alanine residues. [file peerj-08-9029-s016.csv]

GAR	1	2	3	4	5	6	7
1,508332	1,37227	1,13917	0,985909	1,009373	0,848049	0,852362	0,687822
1,548489	1,175888	1,261793	1,012099	0,951877	0,803538	0,67438	0,725665
1,793105	1,365685	1,204146	1,009302	0,945633	0,77341	0,777547	0,598744
1,750963	1,512133	1,223365	0,980477	0,967423	0,761792	0,69009	0,5986
1,760379	1,310211	1,136649	1,127338	1,063044	0,705462	0,805559	0,615579
1,491434	1,33791	1,156385	1,081296	0,936745	0,730944	0,929361	0,538157
1,293832	1,511015	1,299617	1,065685	0,990223	0,722641	0,830741	0,765223
1,670682	1,453462	1,320114	1,096769	1,010382	0,725575	0,746652	0,665032
1,402	1,389201	1,332523	1,054613	1,002932	0,776775	0,821755	0,754361
1,491644	1,312396	1,276579	1,03333	0,930619	0,731284	0,643869	0,636445
1,696978	1,209457	1,252327	1,032554	0,906365	0,744259	0,75	0,608527
1,438079	1,293877	1,245052	0,944342	0,925892	0,738729	0,874496	0,573397
1,712191	1,548127	1,158894	1,005077	0,996123	0,880542	0,757841	0,669606
1,785281	1,257892	1,340533	0,966702	0,891134	0,751156	0,75897	0,605724
1,533707	1,402762	1,31558	1,077923	0,947317	0,919226	0,653259	0,671081
1,625114	1,251037	1,362138	1,030337	0,940743	0,743491	0,817412	0,555363
1,499321	1,234246	1,078357	1,035266	0,89733	0,718869	0,777861	0,507951
1,490999	1,442187	1,23675	0,994326	0,826674	0,687401	0,726692	0,625615
1,501861	1,371369	1,072344	1,031373	0,957867	0,770084	0,854756	0,710161
1,396092	1,197675	1,098363	1,061424	0,95871	0,699382	0,691929	0,648649
1,357952	1,279218	1,22624	1,112928	0,929448	0,784562	0,717563	0,6163
1,596422	1,490707	1,217766	1,031879	0,901071	0,930494	0,72808	0,647475
1,660898	1,318355	1,133312	1,002217	0,96747	0,765816	0,735737	0,539594
1,607214	1,507927	1,352594	1,03821	0,886227	0,763416	0,725415	0,614712
1,558318	1,459466	1,22228	1,036524	0,95924	0,727455	0,864481	0,592566
1,585568	1,294489	1,258617	1,004895	0,91324	0,772063	0,758045	0,663443
1,659911	1,357402	1,275833	0,988349	0,95582	0,835737	0,754191	0,610098
1,61941	1,308078	1,107235	0,981062	0,937908	0,695464	0,757916	0,648312
1,784885	1,188634	1,256946	1,044517	0,879376	0,751837	0,680337	0,619971
1,449883	1,370546	1,343821	0,937455	0,919103	0,691462	0,764445	0,650425
1,62905	1,461188	1,183535	1,068628	0,964718	0,794489	0,720278	0,5887
1,829577	1,371597	1,217031	0,984884	0,990936	0,776587	0,701795	0,631903
1,935393	1,336837	1,260637	1,022586	0,886064	0,727541	0,739891	0,616288
1,535669	1,440134	1,187606	0,972948	0,916387	0,747408	0,800686	0,674871
1,536482	1,307049	1,209151	1,025216	0,910631	0,751704	0,860762	0,674874
1,424403	1,295782	1,392538	1,08613	1,090008	0,699457	0,720366	0,712542
1,715266	1,376523	1,414665	1,027722	0,943424	0,734549	0,733129	0,64133
1,307459	1,42612	1,157083	0,979204	0,926012	0,808777	0,733937	0,586497
1,529624	1,202546	1,376818	0,947327	0,99232	0,647461	0,763938	0,59522
1,588576	1,313252	1,333757	0,96371	0,903006	0,747084	0,828945	0,591095
1,730939	1,288954	1,218459	0,99641	0,956995	0,816449	0,727182	0,696112
1,711338	1,250357	1,234463	1,009263	0,952042	0,730947	0,694792	0,683695
1,418247	1,402927	1,283924	1,093114	1,019443	0,720084	0,715288	0,643126
1,54202	1,30741	1,309468	1,058197	0,965763	0,721023	0,7693	0,645846
1,826822	1,195497	1,110106	1,101305	0,913828	0,676822	0,758392	0,581962
1,866209	1,195317	1,153714	0,994297	1,107602	0,678794	0,735541	0,64645
1,794908	1,349366	1,288907	1,004843	0,921427	0,719078	0,757048	0,669813
1,627439	1,309394	1,382323	0,996207	0,968238	0,707638	0,708591	0,726654
1,787426	1,490363	1,259906	1,052709	1,033922	0,736552	0,831164	0,575863
1,610782	1,18228	1,378281	1,078315	0,935197	0,711087	0,824013	0,646269
1,830587	1,432805	1,196877	1,046779	0,987676	0,743355	0,841696	0,557946
1,504271	1,368018	1,144095	1,002498	0,937088	0,720519	0,71427	0,713897
1,576031	1,414318	1,093227	1,034839	0,961699	0,771321	0,708322	0,574564
1,778672	1,310049	1,422184	1,044077	0,874538	0,75532	0,683399	0,628345
1,420806
1,409783
1,661332
1,497546
1,833794
1,837167
1,528427
