# Supplementary material for: The GAR domain integrates functions that are necessary for the proper localization of fibrillarin (FBL) inside eukaryotic cells
Source: PeerJ. 2020 Apr 28;8:e9029. doi: 10.7717/peerj.9029 (PMC7194090; doi:10.7717/peerj.9029)
Supplement: Supplemental Information 18 — Cell viability of the yeast cells expressing GPD-NOP1, GPD-FBL or GPD-FBL in dHMT1 strain after growth on YPD plates. Colony forming units (CFUs) were counted for each yeast strain. Yeast survival was estimated as the ratio of the cells on the glucose medium to the ratio of the cells on the galactose medium (CFU D/CFU GAL). [file peerj-08-9029-s018.csv]

GAL::NOP1	GAL::NOP1 dHMT1	GPD-NOP1 %	GPD-FBL %	GPD-FBL dHMT1 %
0	0	92	47	7
0	0	100	28	14
0	0	97	45	5
0	0	100	25	14
0	0	94	40	6
