# Supplementary material for: The GAR domain integrates functions that are necessary for the proper localization of fibrillarin (FBL) inside eukaryotic cells
Source: PeerJ. 2020 Apr 28;8:e9029. doi: 10.7717/peerj.9029 (PMC7194090; doi:10.7717/peerj.9029)
Supplement: Supplemental Information 19 — Arginine methylation influences the nuclear import of FBL. Treatment with AdOx did not influence nuclear localization (Fnuc/Fcyt) or the ability to react to ATP depletion of NLSSV40-EGFP. In contrast, AdOx treatment reduced the nuclear accumulation (Fnuc/Fcyt) of GAR-EGFP, and after this treatment, ATP depletion did not substantially influence the nuclear accumulation of GAR-EGFP, indicating that arginine methylation of the GAR domain is necessary for nuclear import. The substitution of arginine residues with lysine residues (R⇒K) also decreased nuclear accumulation. The GAK domain was insensitive to ATP depletion, similar to the GAR domain, in AdOx-treated cells. Box plots show the Fnuc/Fcys ratios. Horizontal lines represent the median. The comparisons were performed using the Mann–Whitney test. n.s. – not significant; **p < 0.001 (n > 50). [file peerj-08-9029-s019.csv]

EGFP-N1	EGFP-N1-ATPdepl	NLS	NLS-ATPdepl	GAR	GAR-ATPdepl	GAR-AdOx	GAR-AdOx-ATPdepl	GAR-K7	GAR-K7-ATPdepl
1,033601	1,17549	3,31755	1,355718	3,692738	5,982871	5,898595	4,961497	3,049337	2,182684
1,128539	1,27312	3,476386	1,41744	4,320885	5,386281	3,983503	6,282782	1,996408	3,018667
1,100945	1,27561	2,730847	1,605686	6,169148	4,652533	6,146192	4,877319	2,247641	2,843907
1,118876	1,340358	3,080182	1,410416	5,461382	6,47253	2,881718	6,410902	2,733846	2,825654
1,184812	1,189886	2,938292	1,300293	7,654719	6,962886	4,742701	7,041674	2,981072	2,918085
1,193139	1,247615	2,446653	1,427932	5,511881	5,078524	8,00961	3,952956	2,690241	2,281808
1,243746	1,139834	2,637275	1,239421	6,713383	4,474404	6,01741	4,656716	3,452289	2,91217
1,176407	1,086407	3,6084	1,271705	6,7984	5,389306	4,786805	10,01016	3,739689	3,008069
1,084025	1,161001	3,499565	1,238037	8,390277	6,887873	3,918011	6,113674	2,895354	2,184182
1,402322	1,174063	3,885163	1,359078	6,952055	3,660348	4,576467	5,228294	2,788948	3,106655
1,101719	1,21421	2,671674	1,297701	8,850126	5,286786	3,764445	5,890605	2,340645	2,593638
1,09205	1,078256	3,279988	1,362447	6,424139	7,336868	7,869598	4,192645	2,744664	2,632332
1,15787	1,198351	2,736469	1,61825	4,554791	5,26605	4,207994	6,393741	3,591436	1,909582
1,400322	1,204194	3,24709	1,443	5,271417	7,320627	4,570013	7,288116	2,323181	3,165006
1,136081	1,192536	3,501868	1,487238	5,757757	4,553786	4,141445	4,368579	3,248471	3,045463
1,077769	1,125839	2,896717	1,298624	6,595766	9,633751	5,830844	5,358046	3,044085	2,539655
1,379482	1,135979	3,238268	1,36513	5,801641	5,154737	4,569493	2,889172	3,598516	2,787581
1,116851	1,167476	3,230773	1,780651	6,376767	3,732493	3,930408	3,85754	3,069527	2,117491
1,127261	1,162698	3,03819	1,517437	5,350735	3,193221	5,544236	4,778397	2,983765	3,395456
1,190629	1,202447	2,880989	1,424856	5,987255	4,750787	8,92624	4,618744	3,609293	2,648247
1,122663	1,071879	2,436861	1,473298	5,499797	5,152808	3,796266	4,1189	2,831204	2,692066
1,146003	1,1681	3,177276	1,415573	6,562057	5,337701	4,051735	7,118255	2,949776	2,844967
1,092822	1,379191	3,370989	1,440754	4,938919	4,646393	4,890495	7,433213	3,231474	2,32919
1,135697	1,31343	2,788749	1,544731	8,091981	7,789308	4,230287	3,086542	2,178674	3,203688
1,084038	1,202375	3,499803	1,161323	9,023491	5,20424	3,624315	4,442179	2,203151	1,8327
1,382388	1,237178	3,332504	1,20005	9,527426	5,21695	4,230677	3,634184	2,080789	2,083229
1,537437	1,265971	3,936154	1,576271	8,620411	5,789043	7,716877	3,621625	2,127243	3,241791
1,042117	1,233388	3,37315	1,312804	6,351331	6,617939	4,489113	3,895179	2,223026	1,786478
1,135195	1,347963	3,14742	1,336013	6,028726	6,225882	6,197106	4,649008	2,988619	4,951654
1,235552	1,207164	3,176604	1,485752	7,077143	3,241733	3,263318	4,320589	1,982043	3,693001
1,3262	1,273484	2,998212	1,827391	8,31899	5,500566	4,961002	5,036777	3,00638	2,472528
1,130235	1,054805	3,180392	1,723595	7,565055	6,010059	3,306528	2,603209	2,515035	4,085492
1,289218	1,349545	2,920883	1,614865	6,557558	4,925942	3,406122	4,204492	2,57772	3,374872
1,12349	1,297687	2,764893	1,866624	6,905709	7,317187	2,397126	3,770748	3,429567	2,517283
1,046682	1,305076	3,093842	1,34421	5,876463	7,73828	3,329056	3,882878	3,117384	3,199474
1,207043	1,166334	2,598434	1,659239	6,785843	7,110766	4,019849	3,204611	2,600885	2,871546
1,287164	1,273037	3,959914	1,55425	9,794504	6,784155	3,47981	3,616045	3,206059	3,166725
1,151591	1,22829	3,444437	1,568261	6,112193	4,127473	4,098716	5,051932	3,175565	2,041845
1,262003	1,10795	4,008054	1,676789	5,67388	4,142528	3,407719	4,432315	2,986825	3,730671
1,095652	1,142333	3,893647	1,384942	6,61374	3,841731	2,979421	5,114213	3,360292	3,339631
1,065983	1,238339	2,626059	1,519133	4,941515	6,927629	2,887439	1,964623	1,775876	2,867532
1,163972	1,183088	3,450484	1,647404	7,926963	5,369951	2,549797	4,241125	3,135672	2,551124
1,213366	1,301536	2,731188	1,598257	5,508342	7,055109	2,720546	3,444756	3,109926	2,64599
1,075852	1,100011	3,148042	1,812009	8,631439	5,737475	2,918021	3,062659	3,037571	2,627277
1,175086	1,027743	3,20206	1,474153	5,123824	7,136204	2,872379	3,681626	3,264069	3,00439
1,491725	1,189726	3,871393	1,567789	7,595951	6,297714	3,622229	3,246233	2,135192	2,838548
1,284326	1,119319	3,781295	1,636137	5,129781	5,655061	3,017056	3,808193	1,714644	3,387644
1,134732	1,066546	3,742943	1,252575	5,372147	3,360024	4,008343	4,526532	2,266152	2,399844
1,134685	1,177038	3,298307	1,594918	5,709213	3,267782	2,562803	4,426244	2,027421	3,257668
1,159189	1,469638	2,975394	1,458887	6,931666	3,804442	2,503891	4,329141	2,374282	4,388282
1,21094	1,208708	3,28072	1,49552	5,315294	5,712622	3,884636	2,70029	4,159729	2,939302
1,082283	1,382425	3,016827	1,500456	3,462288	5,026681	2,040769	3,370054	3,821489	3,797373
1,294612	1,16534	2,518815	1,462881	4,929339	4,428781	3,02341	2,336447	2,694167	4,813279
1,207909	1,233829	3,452037	1,439123	3,374288	4,45284	2,997331	4,960352	2,207422	4,26231
1,103836	1,145608	3,353282	1,473862	4,963107	5,117923	2,886298	3,309486	2,907201	2,834703
1,130383	1,261518	3,320712	1,421567	7,172032	3,118066	4,468603		2,751108
1,282303	1,406898	2,305092	1,592547	7,819205	4,995609	2,721504		2,061174
1,080328	1,214225	3,534021	1,390134	5,816759	4,85075	2,966969		2,587884
	1,054001	3,201742	1,417555	7,432643		4,358705		2,171281
	1,251963	3,481844	1,345724	4,395105		4,352293		2,825517
		3,232445		5,777799		3,911065		2,391404
				4,861625		2,445076		2,649744
				6,979406		2,458362		2,73657
				3,883739				2,253358
								1,264124
								3,323015
								2,602139
								3,06083
