# Supplementary material for: The GAR domain integrates functions that are necessary for the proper localization of fibrillarin (FBL) inside eukaryotic cells
Source: PeerJ. 2020 Apr 28;8:e9029. doi: 10.7717/peerj.9029 (PMC7194090; doi:10.7717/peerj.9029)
Supplement: Supplemental Information 20 — AdOx treatment increased the nucleolar (Fn/Fnuc) accumulation of GAR-EGFP, and the unmethylated variant of the GAR domain (GAK domain) was accumulated to higher levels inside the nucleoli compared to the accumulation level of the methylated GAR domain, findings that indicate that arginine methylation impairs the NoLS function of the GAR domain. Box plots show the Fn/Fnuc ratios. Horizontal lines represent the median. The comparisons were performed using the Mann–Whitney test. n.s. – not significant; **p < 0. 001 (n > 50). [file peerj-08-9029-s020.csv]

EGFP-N1	GAR-A7	GAR	GAR-AdOx	GAK
0,691654	0,687822	1,479444	2,352656	1,627943
0,691855	0,725665	1,505889	3,077587	1,809601
0,616799	0,598744	1,414233	2,297856	2,083286
0,674228	0,5986	1,658249	3,106906	1,94492
0,824526	0,615579	1,530612	3,238853	1,979457
0,680176	0,538157	1,597597	2,371925	1,822287
0,767501	0,765223	1,442883	2,62246	2,101974
0,640086	0,665032	1,456899	3,14618	2,252936
0,702056	0,754361	1,628675	3,071674	1,949882
0,627953	0,636445	1,646534	2,621802	2,136696
0,556635	0,608527	1,421739	2,521063	2,065249
0,576704	0,573397	1,626411	2,794443	2,080112
0,595686	0,669606	1,475055	2,819	1,493587
0,709056	0,605724	1,441337	2,808176	1,966191
0,703966	0,671081	1,730596	3,067068	1,841331
0,609633	0,555363	1,592796	2,593756	2,106521
0,66035	0,507951	1,562829	3,452211	1,839534
0,679092	0,625615	1,547989	2,826606	2,061663
0,670317	0,710161	1,370484	2,30672	1,926572
0,698124	0,648649	1,373642	2,74185	1,72796
0,678388	0,6163	1,581685	2,423597	1,786179
0,633211	0,647475	1,27168	2,044976	1,850933
0,628112	0,539594	1,63017	2,738803	1,530556
0,70061	0,614712	1,589089	2,783236	1,862117
0,669411	0,592566	1,253146	2,765318	2,229611
0,668453	0,663443	1,582572	3,5007	1,789514
0,676659	0,610098	1,337207	2,183585	1,945149
0,715962	0,648312	1,429155	2,936789	1,758113
0,748492	0,619971	1,422063	3,32973	2,035178
0,750529	0,650425	1,625859	3,547077	1,782695
0,663467	0,5887	1,341341	2,911751	2,069842
0,689922	0,631903	1,489132	2,900068	2,321283
0,712524	0,616288	1,417097	3,458615	2,048966
0,612674	0,674871	1,532764	2,852735	2,029761
0,568589	0,674874	1,522579	1,982011	1,959321
0,626985	0,712542	1,722989	2,163636	1,834883
0,674569	0,64133	1,318523	2,542117	1,928516
0,616461	0,586497	1,718744	3,272321	1,599389
0,680045	0,59522	1,637309	3,493204	2,106033
0,608864	0,591095	1,543166	1,949949	1,529785
0,655912	0,696112	1,554514	2,520945	1,929172
0,650857	0,683695	1,637897	2,482496	1,519917
0,573011	0,643126	1,577457	2,397089	1,414938
0,725075	0,645846	1,337685	3,93609	1,87714
0,644754	0,581962	1,501992	3,420482	1,66132
0,683299	0,64645	1,756949	2,955007	2,18559
0,625617	0,669813	1,59701	5,431034	1,715789
0,619837	0,726654	1,658479	1,911504	1,441011
0,664711	0,575863	1,655639	2,889231	1,88149
0,57628	0,646269	1,314971	3,60371	1,961841
0,668684	0,557946	1,606851	1,133566	1,990472
0,523625	0,713897	1,474574	1,643337
0,637564	0,574564	1,430872	3,39834
0,632911	0,628345	1,5267	1,888989
0,688782			4,427027
0,639854			1,37224
0,639608			2,190816
0,708989			2,445113
0,66297			1,583796
0,593306			4,945652
0,706193			4,342524
			2,254144
			3,476231
			6,438679
			3,032832
			3,40399
			1,962519
			3,934156
			3,057269
